# Supplementary material for: Primary Root Excision Induces ERF071, Which Mediates the Development of Lateral Roots in Makapuno Coconut (Cocos nucifera)
Source: Plants (Basel). 2022 Dec 26;12(1):105. doi: 10.3390/plants12010105 (PMC9823405; doi:10.3390/plants12010105)
Supplement: Supplementary file 1 [file plants-12-00105-s001.zip]

Archive with 3 entries (3 files):
- Figure S1 - cross section 10 days.pdf
- Table S1 - List of 512 DEGs.xlsx
- Table S2 - 20 selected genes.xlsx
