# Supplementary material for: Primary Root Excision Induces ERF071, Which Mediates the Development of Lateral Roots in Makapuno Coconut (Cocos nucifera)
Source: Plants (Basel). 2022 Dec 26;12(1):105. doi: 10.3390/plants12010105 (PMC9823405; doi:10.3390/plants12010105)
Supplement: Supplementary file 1 [file plants-12-00105-s001.zip › Table S1 - List of 512 DEGs.xlsx]

## Sheet: List of 512 DEGs
Table S1 Differently expressed genes compared between excised and intact root samples.
Transcript contigs	baseMean	TPM (Intact root)	TPM (Excised root)	log2FC(excised/intact)	lfcSE	stat	pvalue	padj	Up/Down regulated in excised roots	Annotation
TRINITY_DN3875_c0_g1	1099.45	0.08489	79.9438	10.2034	2.29529	4.44535	8.77478e-06	0.00741302	Up	na
TRINITY_DN32230_c0_g2	1132.94	0.13145	76.2432	9.46888	2.0724	4.56905	4.89934e-06	0.00418838	Up	gi|672132655|ref|XP_008789913.1| PREDICTED: ethylene-responsive transcription factor ERF071-like [Phoenix dactylifera]
TRINITY_DN31721_c0_g1	739.515	0	60.6894	27.6369	3.3598	8.22576	1.93953e-16	1.04252e-11	Up	na
TRINITY_DN3085_c11_g1	494.748	0	29.0311	26.7771	2.84796	9.40218	5.34436e-21	7.66039e-16	Up	na
TRINITY_DN198468_c0_g1	419.903	0	28.3253	37.7895	3.27587	11.5357	8.71476e-31	3.74742e-25	Up	na
TRINITY_DN303502_c0_g1	374.057	0	25.326	26.9979	2.72482	9.90816	3.83665e-23	8.24895e-18	Up	gi|226507749|ref|NP_001142527.1| uncharacterized protein LOC100274767 [Zea mays] >gi|195605902|gb|ACG24781.1| hypothetical protein [Zea mays] >gi|195609280|gb|ACG26470.1| hypothetical protein [Zea mays] >gi|195625570|gb|ACG34615.1| hypothetical protein [Zea mays] >gi|414872544|tpg|DAA51101.1| TPA: hypothetical protein ZEAMMB73_182099 [Zea mays]
TRINITY_DN20842_c1_g1	392.762	0	23.2419	26.496	3.47833	7.61746	2.58706e-14	2.27032e-10	Up	na
TRINITY_DN4769_c0_g1	304.822	0	20.4695	12.3012	2.6327	4.67246	2.97608e-06	0.00255948	Up	gi|672143629|ref|XP_008795697.1| PREDICTED: uncharacterized protein LOC103711364 [Phoenix dactylifera]
TRINITY_DN11700_c0_g1	349.714	0	15.717	11.7029	2.09673	5.5815	2.3846e-08	2.08414e-05	Up	gi|672164637|ref|XP_008802203.1| PREDICTED: cryptochrome-1-like isoform X3 [Phoenix dactylifera]
TRINITY_DN1837_c9_g2	282.496	0	15.7125	25.9301	3.46532	7.48276	7.27778e-14	4.53551e-10	Up	na
TRINITY_DN7047_c9_g1	262.979	0	14.8854	25.8223	3.45489	7.47412	7.77198e-14	4.77431e-10	Up	na
TRINITY_DN23629_c5_g1	228.51	0	13.0113	25.6075	2.79414	9.16473	4.96691e-20	5.33953e-15	Up	na
TRINITY_DN6442_c15_g1	209.114	0	10.922	25.403	3.43717	7.39067	1.46089e-13	7.56859e-10	Up	na
TRINITY_DN24621_c0_g1	194.061	0	10.2714	25.1655	3.39761	7.40682	1.29359e-13	7.13148e-10	Up	na
TRINITY_DN55052_c0_g1	194.107	0	9.36687	24.763	3.42032	7.23997	4.48771e-13	2.09756e-09	Up	gi|672142473|ref|XP_008795092.1| PREDICTED: pyruvate, phosphate dikinase, chloroplastic-like [Phoenix dactylifera]
TRINITY_DN18941_c0_g1	96.2868	0	7.34293	10.6246	2.2493	4.7235	2.31816e-06	0.00201379	Up	gi|672158490|ref|XP_008798989.1| PREDICTED: acyl-[acyl-carrier-protein] desaturase 1, chloroplastic [Phoenix dactylifera]
TRINITY_DN8936_c0_g1	88.0132	0	5.54285	24.4331	3.28668	7.43398	1.05379e-13	6.04182e-10	Up	na
TRINITY_DN21694_c3_g1	94.0917	0	5.53672	24.5035	3.36245	7.28738	3.16036e-13	1.52694e-09	Up	na
TRINITY_DN3131_c1_g4	107.415	0	4.34842	9.82862	2.11935	4.63755	3.52559e-06	0.00302601	Up	na
TRINITY_DN19976_c2_g2	77.7383	0	4.3014	9.95473	2.11897	4.6979	2.62846e-06	0.00227416	Up	na
TRINITY_DN28485_c0_g2	62.8755	0	3.94751	23.5094	3.31624	7.08916	1.34924e-12	5.57869e-09	Up	gi|672130865|ref|XP_008788977.1| PREDICTED: uncharacterized protein LOC103706605 [Phoenix dactylifera]
TRINITY_DN30350_c0_g2	80.4528	0	3.91347	9.65005	2.06317	4.67729	2.90689e-06	0.00250498	Up	gi|672130865|ref|XP_008788977.1| PREDICTED: uncharacterized protein LOC103706605 [Phoenix dactylifera]
TRINITY_DN7328_c1_g1	106.499	0	3.81454	23.6633	3.38197	6.99688	2.61726e-12	9.46703e-09	Up	na
TRINITY_DN292915_c0_g1	65.1518	0	3.55785	23.558	3.32482	7.08548	1.38559e-12	5.62091e-09	Up	gi|672132636|ref|XP_008789904.1| PREDICTED: sucrose synthase 4 [Phoenix dactylifera]
TRINITY_DN65417_c0_g1	132.891	0	3.53522	23.3929	3.41585	6.84834	7.47121e-12	2.08615e-08	Up	na
TRINITY_DN19875_c6_g1	92.2381	0	3.48976	23.6748	3.38364	6.99685	2.6179e-12	9.46703e-09	Up	na
TRINITY_DN10630_c9_g1	85.8597	0	3.40931	23.7182	3.39523	6.98573	2.83373e-12	9.82682e-09	Up	na
TRINITY_DN13133_c1_g1	89.2579	0	3.39077	23.5785	2.98386	7.902	2.74454e-15	4.9174e-11	Up	gi|672170961|ref|XP_008805551.1| PREDICTED: uncharacterized protein LOC103718480 [Phoenix dactylifera]
TRINITY_DN9757_c6_g1	56.5152	0	3.27032	23.8072	3.33908	7.12985	1.00476e-12	4.40873e-09	Up	na
TRINITY_DN650_c2_g1	163.665	0	3.26385	23.328	3.3715	6.91917	4.54288e-12	1.44702e-08	Up	gi|148927394|gb|ABR19828.1| cysteine proteinase [Elaeis guineensis]
TRINITY_DN26046_c0_g1	60.0475	0	3.25748	23.7699	3.33361	7.13036	1.00108e-12	4.40873e-09	Up	na
TRINITY_DN39608_c2_g2	58.4193	0	3.15942	23.732	3.33651	7.11281	1.13703e-12	4.84092e-09	Up	na
TRINITY_DN2919_c2_g1	54.228	0	3.12623	23.645	3.33682	7.08608	1.37965e-12	5.62091e-09	Up	na
TRINITY_DN94167_c1_g1	47.2296	0	3.10818	23.3685	3.28119	7.12197	1.06398e-12	4.62143e-09	Up	na
TRINITY_DN39543_c8_g1	50.0231	0	2.82494	23.5964	3.32439	7.09797	1.26607e-12	5.33744e-09	Up	na
TRINITY_DN10603_c2_g1	53.4192	0	2.82091	23.512	3.33097	7.05859	1.68201e-12	6.63557e-09	Up	gi|672198999|ref|XP_008777500.1| PREDICTED: uncharacterized protein LOC103697430 [Phoenix dactylifera]
TRINITY_DN21043_c4_g3	54.4348	0	2.81868	9.3448	2.13374	4.37955	1.18925e-05	0.00998799	Up	na
TRINITY_DN52309_c4_g1	45.2885	0	2.74367	23.2601	2.9043	8.00883	1.15807e-15	2.76313e-11	Up	gi|672110259|ref|XP_008794360.1| PREDICTED: ankyrin repeat-containing protein At5g02620-like [Phoenix dactylifera]
TRINITY_DN10471_c2_g1	48.4043	0	2.70975	23.4328	2.91872	8.02846	9.87077e-16	2.76313e-11	Up	na
TRINITY_DN23844_c1_g1	54.0289	0	2.70645	23.2939	3.3199	7.01644	2.27591e-12	8.62583e-09	Up	gi|388501550|gb|AFK38841.1| unknown [Lotus japonicus]
TRINITY_DN19999_c0_g1	59.0596	0	2.69875	22.6842	3.34055	6.79057	1.11692e-11	2.77621e-08	Up	gi|565370844|ref|XP_006352027.1| PREDICTED: uncharacterized protein LOC102583312 [Solanum tuberosum]
TRINITY_DN4597_c1_g1	79.6295	0	2.6173	22.9243	2.94123	7.79414	6.48463e-15	9.78685e-11	Up	na
TRINITY_DN13686_c4_g1	54.0205	0	2.59012	23.3905	3.34349	6.99583	2.63686e-12	9.46703e-09	Up	na
TRINITY_DN58830_c2_g1	69.252	0	2.54619	9.13446	2.0642	4.42517	9.63645e-06	0.00812501	Up	gi|672112029|ref|XP_008803694.1| PREDICTED: putative disease resistance RPP13-like protein 1 [Phoenix dactylifera]
TRINITY_DN15553_c0_g1	50.2377	0	2.51887	22.9836	3.33006	6.90187	5.13225e-12	1.56518e-08	Up	na
TRINITY_DN20455_c3_g3	46.891	0	2.51768	23.3322	3.2994	7.07164	1.53115e-12	6.15335e-09	Up	na
TRINITY_DN6773_c14_g1	40.7967	0	2.50685	23.0658	3.28684	7.01762	2.25674e-12	8.62583e-09	Up	gi|672206306|ref|XP_008779400.1| PREDICTED: uncharacterized protein LOC103699125, partial [Phoenix dactylifera]
TRINITY_DN7607_c0_g3	59.4405	0	2.50194	23.339	3.33839	6.9911	2.7273e-12	9.53796e-09	Up	gi|672116751|ref|XP_008781546.1| PREDICTED: uncharacterized protein LOC103701309 [Phoenix dactylifera] >gi|672116753|ref|XP_008781547.1| PREDICTED: uncharacterized protein LOC103701309 [Phoenix dactylifera]
TRINITY_DN78707_c0_g1	77.3149	0	2.48788	22.609	3.40569	6.63858	3.16728e-11	4.77879e-08	Up	na
TRINITY_DN9458_c7_g1	48.2181	0	2.4215	22.7772	3.35293	6.79321	1.09667e-11	2.75711e-08	Up	na
TRINITY_DN28056_c0_g3	42.7144	0	2.33336	22.8872	2.96431	7.72092	1.15496e-14	1.34228e-10	Up	gi|672198999|ref|XP_008777500.1| PREDICTED: uncharacterized protein LOC103697430 [Phoenix dactylifera]
TRINITY_DN7018_c0_g2	67.3424	0	2.32626	23.0015	2.98771	7.69873	1.37429e-14	1.47739e-10	Up	na
TRINITY_DN43701_c0_g1	52.734	0	2.31856	22.9746	2.95171	7.78348	7.05551e-15	9.78685e-11	Up	gi|475597168|gb|EMT23564.1| hypothetical protein F775_30340 [Aegilops tauschii]
TRINITY_DN28583_c0_g1	46.991	0	2.27564	22.8664	3.31969	6.88813	5.65308e-12	1.67646e-08	Up	gi|672142527|ref|XP_008795118.1| PREDICTED: sugar transporter ERD6-like 5 isoform X4 [Phoenix dactylifera]
TRINITY_DN24652_c0_g1	65.8632	0	2.2477	22.6481	3.33777	6.78541	1.15758e-11	2.79646e-08	Up	gi|119712290|gb|ABL96685.1| sucrose-phosphate synthase [Arachis hypogaea]
TRINITY_DN33861_c8_g1	45.2307	0	2.22249	22.7984	3.35645	6.7924	1.10282e-11	2.75711e-08	Up	na
TRINITY_DN5440_c45_g1	35.6811	0	2.20636	22.9224	3.27648	6.99604	2.63306e-12	9.46703e-09	Up	na
TRINITY_DN26535_c1_g1	41.4905	0	2.17008	22.7947	3.3219	6.86194	6.79295e-12	1.94735e-08	Up	na
TRINITY_DN951_c0_g3	37.0517	0	2.11513	22.8302	3.29527	6.92819	4.26274e-12	1.38865e-08	Up	gi|672165363|ref|XP_008802581.1| PREDICTED: myb family transcription factor APL-like isoform X1 [Phoenix dactylifera]
TRINITY_DN33735_c2_g1	45.8583	0	2.08545	22.7849	3.32819	6.84604	7.59222e-12	2.10627e-08	Up	na
TRINITY_DN5266_c5_g1	44.2907	0	2.08327	23.0792	3.33776	6.91459	4.69213e-12	1.45117e-08	Up	na
TRINITY_DN12607_c8_g1	38.0061	0	2.05461	22.7642	3.31926	6.8582	6.97318e-12	1.98578e-08	Up	na
TRINITY_DN65464_c1_g1	35.324	0	2.04915	23.184	3.30456	7.01577	2.28681e-12	8.62583e-09	Up	gi|672129504|ref|XP_008788261.1| PREDICTED: probable thiol methyltransferase 2 [Phoenix dactylifera]
TRINITY_DN36525_c0_g1	44.4333	0	2.04853	22.7598	2.93517	7.75416	8.89277e-15	1.1247e-10	Up	na
TRINITY_DN123354_c0_g1	38.6404	0	1.95931	22.9325	3.29777	6.95394	3.55226e-12	1.19336e-08	Up	gi|495151722|ref|WP_007876528.1| chemotaxis protein [Herbaspirillum sp. CF444] >gi|398102421|gb|EJL92601.1| methyl-accepting chemotaxis protein [Herbaspirillum sp. CF444]
TRINITY_DN34183_c1_g2	45.8395	0	1.90486	22.9471	2.95764	7.75859	8.58793e-15	1.11905e-10	Up	gi|672166557|ref|XP_008803210.1| PREDICTED: DDRGK domain-containing protein 1 [Phoenix dactylifera]
TRINITY_DN1636_c5_g1	32.4572	0	1.89129	22.7325	3.0233	7.5191	5.51525e-14	3.64862e-10	Up	gi|110456084|gb|ABG74583.1| pectate lyase [Musa acuminata AAA Group]
TRINITY_DN29673_c6_g1	32.4897	0	1.88164	22.7258	2.90156	7.83228	4.79102e-15	7.63028e-11	Up	na
TRINITY_DN9161_c6_g1	74.2119	0	1.87709	22.5645	3.36438	6.70687	1.98844e-11	3.76672e-08	Up	gi|672207761|ref|XP_008779854.1| PREDICTED: uncharacterized protein LOC103699615, partial [Phoenix dactylifera]
TRINITY_DN8264_c8_g1	43.8554	0	1.84503	22.9005	2.97758	7.69098	1.46016e-14	1.53142e-10	Up	na
TRINITY_DN19528_c2_g1	42.6493	0	1.82553	22.6881	2.93619	7.72706	1.10058e-14	1.31461e-10	Up	gi|672182007|ref|XP_008811240.1| PREDICTED: pentatricopeptide repeat-containing protein At3g22470, mitochondrial-like [Phoenix dactylifera]
TRINITY_DN36467_c1_g2	46.9852	0	1.80664	22.8819	3.35386	6.82254	8.94443e-12	2.38893e-08	Up	na
TRINITY_DN167123_c0_g1	36.7579	0	1.80511	22.7908	2.92693	7.78659	6.88394e-15	9.78685e-11	Up	gi|672134144|ref|XP_008790716.1| PREDICTED: uncharacterized protein LOC103707826 isoform X1 [Phoenix dactylifera] >gi|672134146|ref|XP_008790717.1| PREDICTED: uncharacterized protein LOC103707826 isoform X1 [Phoenix dactylifera]
TRINITY_DN29741_c1_g1	33.0618	0	1.8036	22.7499	2.88663	7.88114	3.244e-15	5.57979e-11	Up	na
TRINITY_DN27067_c10_g1	33.4639	0	1.76332	22.9271	3.31623	6.91361	4.72465e-12	1.45117e-08	Up	na
TRINITY_DN122221_c0_g1	46.8312	0	1.75608	22.5649	2.97483	7.58527	3.3179e-14	2.62109e-10	Up	gi|672108089|ref|XP_008783299.1| PREDICTED: uncharacterized protein LOC103702583 [Phoenix dactylifera]
TRINITY_DN44807_c1_g1	42.0307	0	1.74957	22.3941	3.31464	6.75613	1.41722e-11	3.06239e-08	Up	gi|672126096|ref|XP_008786487.1| PREDICTED: receptor-like protein kinase HSL1 [Phoenix dactylifera]
TRINITY_DN14091_c4_g1	31.1818	0	1.7284	22.4087	3.31429	6.76122	1.36831e-11	3.00196e-08	Up	na
TRINITY_DN10373_c1_g4	31.4869	0	1.72374	22.9314	3.31528	6.91687	4.61721e-12	1.44922e-08	Up	na
TRINITY_DN5564_c2_g1	31.0918	0	1.7102	22.4543	3.31322	6.77719	1.22534e-11	2.87928e-08	Up	na
TRINITY_DN31998_c3_g1	31.0488	0	1.70306	22.335	3.2937	6.78112	1.19249e-11	2.81747e-08	Up	na
TRINITY_DN21568_c6_g1	33.9883	0	1.70243	22.8645	3.31637	6.89444	5.40769e-12	1.61483e-08	Up	gi|596270885|ref|XP_007225099.1| hypothetical protein PRUPE_ppa025433mg, partial [Prunus persica] >gi|462422035|gb|EMJ26298.1| hypothetical protein PRUPE_ppa025433mg, partial [Prunus persica]
TRINITY_DN24797_c0_g3	45.224	0	1.69251	22.6179	2.94555	7.67865	1.60778e-14	1.60781e-10	Up	na
TRINITY_DN32682_c1_g1	32.1407	0	1.66137	22.8505	3.31329	6.89663	5.32498e-12	1.60125e-08	Up	na
TRINITY_DN23514_c12_g1	32.0882	0	1.65351	22.8409	3.32439	6.8707	6.38883e-12	1.86888e-08	Up	na
TRINITY_DN39114_c2_g1	44.3142	0	1.65271	22.7653	3.3387	6.81862	9.19214e-12	2.42628e-08	Up	gi|672207235|ref|XP_008779644.1| PREDICTED: uncharacterized protein LOC103699402, partial [Phoenix dactylifera]
TRINITY_DN22575_c2_g1	38.7015	0	1.65097	22.4094	3.32602	6.73759	1.61038e-11	3.31328e-08	Up	na
TRINITY_DN63813_c3_g1	38.131	0	1.62326	22.7527	3.32008	6.85307	7.22822e-12	2.0315e-08	Up	na
TRINITY_DN16804_c1_g2	29.296	0	1.61598	22.4345	3.31586	6.7658	1.32572e-11	2.98466e-08	Up	na
TRINITY_DN12900_c7_g1	35.386	0	1.61531	22.758	3.31943	6.85599	7.08191e-12	2.00347e-08	Up	na
TRINITY_DN37661_c3_g1	31.4209	0	1.60921	22.3759	3.31633	6.74718	1.50745e-11	3.16203e-08	Up	na
TRINITY_DN39739_c0_g2	27.0926	0	1.60537	22.8793	3.3022	6.92852	4.25264e-12	1.38865e-08	Up	na
TRINITY_DN7219_c4_g1	36.7789	0	1.60223	22.7303	3.32162	6.84313	7.74794e-12	2.12209e-08	Up	gi|672203252|ref|XP_008778597.1| PREDICTED: uncharacterized protein LOC103698378 [Phoenix dactylifera]
TRINITY_DN96131_c4_g1	36.5384	0	1.59835	22.6469	3.32138	6.81854	9.19712e-12	2.42628e-08	Up	gi|672207820|ref|XP_008779887.1| PREDICTED: uncharacterized protein LOC103699654, partial [Phoenix dactylifera]
TRINITY_DN246828_c0_g1	28.4658	0	1.57647	22.4467	3.29686	6.80851	9.86161e-12	2.55456e-08	Up	gi|672156389|ref|XP_008797891.1| PREDICTED: vacuolar-processing enzyme [Phoenix dactylifera]
TRINITY_DN61996_c4_g1	47.7656	0	1.57244	22.3756	3.36451	6.65047	2.92152e-11	4.65727e-08	Up	na
TRINITY_DN1018_c5_g1	34.5639	0	1.56722	22.4896	3.32295	6.76795	1.30621e-11	2.9562e-08	Up	gi|672131057|ref|XP_008789081.1| PREDICTED: uncharacterized protein LOC103706671 [Phoenix dactylifera] >gi|672131059|ref|XP_008789082.1| PREDICTED: uncharacterized protein LOC103706671 [Phoenix dactylifera] >gi|672131061|ref|XP_008789083.1| PREDICTED: uncharacterized protein LOC103706671 [Phoenix dactylifera]
TRINITY_DN45679_c9_g1	38.176	0	1.55678	22.6314	3.32959	6.79705	1.06783e-11	2.7478e-08	Up	na
TRINITY_DN18740_c5_g1	29.7988	0	1.55379	22.7594	3.31328	6.86915	6.45856e-12	1.87651e-08	Up	na
TRINITY_DN122275_c0_g1	31.4428	0	1.54885	22.6775	3.32162	6.82725	8.6559e-12	2.34095e-08	Up	na
TRINITY_DN3_c155_g2	31.6318	0	1.54524	22.434	3.30718	6.78341	1.17369e-11	2.80644e-08	Up	na
TRINITY_DN46052_c1_g1	28.4006	0	1.54491	22.4481	3.3194	6.76269	1.35451e-11	3.00196e-08	Up	gi|672160242|ref|XP_008799897.1| PREDICTED: uncharacterized protein LOC103714434 isoform X1 [Phoenix dactylifera]
TRINITY_DN10242_c11_g1	28.5928	0	1.53727	22.4036	2.91923	7.67448	1.6609e-14	1.62319e-10	Up	na
TRINITY_DN28014_c0_g1	30.6272	0	1.52112	22.6864	3.31815	6.83707	8.08285e-12	2.19981e-08	Up	na
TRINITY_DN24262_c0_g2	35.6803	0	1.50625	21.8419	3.32361	6.57175	4.97262e-11	6.12684e-08	Up	gi|695071266|ref|XP_009382698.1| PREDICTED: uncharacterized protein LOC103970594 [Musa acuminata subsp. malaccensis]
TRINITY_DN35717_c0_g1	28.3206	0	1.49532	22.4305	2.89855	7.73852	1.00583e-14	1.23575e-10	Up	gi|695018782|ref|XP_009396368.1| PREDICTED: vacuolar protein-sorting-associated protein 11 homolog [Musa acuminata subsp. malaccensis]
TRINITY_DN26389_c1_g1	33.9134	0	1.49418	22.2533	3.33138	6.6799	2.39099e-11	4.13592e-08	Up	na
TRINITY_DN183487_c0_g1	32.2916	0	1.48309	22.5868	3.32839	6.78611	1.15198e-11	2.79646e-08	Up	gi|672145194|ref|XP_008796508.1| PREDICTED: transcription factor MYB44-like [Phoenix dactylifera]
TRINITY_DN6345_c9_g1	29.656	0	1.46998	21.8228	3.31305	6.58691	4.49076e-11	5.76436e-08	Up	gi|672205697|ref|XP_008779237.1| PREDICTED: uncharacterized protein LOC103698968, partial [Phoenix dactylifera]
TRINITY_DN15505_c0_g2	42.5305	0	1.46826	22.0739	2.92147	7.55576	4.16419e-14	3.0873e-10	Up	gi|567899920|ref|XP_006442448.1| hypothetical protein CICLE_v10022947mg [Citrus clementina] >gi|557544710|gb|ESR55688.1| hypothetical protein CICLE_v10022947mg [Citrus clementina] >gi|641820878|gb|KDO40711.1| hypothetical protein CISIN_1g036709mg [Citrus sinensis]
TRINITY_DN38747_c0_g1	32.3914	0	1.46063	22.2425	3.3192	6.70116	2.06777e-11	3.84326e-08	Up	gi|633287654|gb|KDB52565.1| excinuclease ABC subunit A [Sphaerotilus natans subsp. natans DSM 6575]
TRINITY_DN26910_c1_g1	31.0545	0	1.45094	22.2962	3.31314	6.72964	1.7008e-11	3.4336e-08	Up	gi|672207235|ref|XP_008779644.1| PREDICTED: uncharacterized protein LOC103699402, partial [Phoenix dactylifera]
TRINITY_DN33170_c1_g1	29.3033	0	1.44738	22.3516	3.31371	6.74517	1.52843e-11	3.19048e-08	Up	gi|672187876|ref|XP_008813443.1| PREDICTED: E3 ubiquitin-protein ligase ORTHRUS 2-like [Phoenix dactylifera]
TRINITY_DN8496_c13_g1	30.3455	0	1.40172	22.2031	3.30594	6.71612	1.8663e-11	3.61497e-08	Up	na
TRINITY_DN22520_c1_g1	30.7341	0	1.39885	21.9727	3.31633	6.6256	3.45832e-11	4.99807e-08	Up	na
TRINITY_DN21686_c2_g1	27.1363	0	1.39688	22.2134	3.30401	6.72316	1.77829e-11	3.51843e-08	Up	na
TRINITY_DN16111_c3_g1	29.5263	0	1.39212	22.4718	3.31116	6.7867	1.14729e-11	2.79646e-08	Up	na
TRINITY_DN8448_c0_g2	29.2149	0	1.3909	22.3322	3.30827	6.7504	1.47433e-11	3.12302e-08	Up	gi|413944021|gb|AFW76670.1| putative homeobox/lipid-binding domain family protein [Zea mays]
TRINITY_DN19047_c1_g4	33.1711	0	1.38601	22.518	3.34045	6.74101	1.5729e-11	3.26744e-08	Up	na
TRINITY_DN155198_c1_g1	36.2785	0	1.3718	22.3538	3.32948	6.71391	1.8948e-11	3.6374e-08	Up	gi|695050014|ref|XP_009412969.1| PREDICTED: uncharacterized protein LOC103994370 [Musa acuminata subsp. malaccensis]
TRINITY_DN28329_c0_g1	19.2962	0	1.37127	22.2656	3.31584	6.71492	1.88176e-11	3.62857e-08	Up	na
TRINITY_DN18967_c2_g3	26.4977	0	1.36076	22.1224	3.3171	6.66921	2.57179e-11	4.32017e-08	Up	na
TRINITY_DN1069_c0_g2	31.7192	0	1.35887	22.3747	3.30871	6.76236	1.35765e-11	3.00196e-08	Up	gi|672154680|ref|XP_008797681.1| PREDICTED: LOW QUALITY PROTEIN: AP-3 complex subunit delta-like [Phoenix dactylifera]
TRINITY_DN36573_c0_g1	42.521	0	1.3561	22.1082	3.32551	6.64806	2.96974e-11	4.65727e-08	Up	na
TRINITY_DN62887_c9_g1	28.8546	0	1.35443	22.1856	3.31775	6.68692	2.27918e-11	4.03935e-08	Up	na
TRINITY_DN30063_c5_g1	28.1126	0	1.34226	22.5105	3.31871	6.78292	1.17772e-11	2.80644e-08	Up	na
TRINITY_DN15710_c8_g1	42.5756	0	1.33567	22.1704	2.94657	7.52414	5.3067e-14	3.5655e-10	Up	na
TRINITY_DN141075_c0_g1	23.0687	0	1.32684	22.4049	3.30713	6.77474	1.24631e-11	2.8975e-08	Up	gi|672177402|ref|XP_008808794.1| PREDICTED: RNA polymerase sigma factor sigA [Phoenix dactylifera] >gi|672177404|ref|XP_008808795.1| PREDICTED: RNA polymerase sigma factor sigA [Phoenix dactylifera] >gi|672177406|ref|XP_008808796.1| PREDICTED: RNA polymerase sigma factor sigA [Phoenix dactylifera] >gi|672177408|ref|XP_008808797.1| PREDICTED: RNA polymerase sigma factor sigA [Phoenix dactylifera]
TRINITY_DN12071_c0_g1	97.9354	0	1.32668	21.9085	2.87839	7.61139	2.7116e-14	2.33202e-10	Up	gi|672124136|ref|XP_008785442.1| PREDICTED: uncharacterized protein LOC103704071 isoform X2 [Phoenix dactylifera]
TRINITY_DN16709_c7_g1	32.3942	0	1.32217	22.4535	3.32417	6.75461	1.43216e-11	3.06389e-08	Up	na
TRINITY_DN99552_c0_g1	31.7466	0	1.31177	22.4625	3.31647	6.773	1.26136e-11	2.90926e-08	Up	gi|4325360|gb|AAD17357.1| contains similarity to retrovirus-related polyproteins [Arabidopsis thaliana] >gi|7267382|emb|CAB77943.1| putative transposon protein [Arabidopsis thaliana]
TRINITY_DN10487_c1_g1	31.0833	0	1.30778	21.5522	2.93309	7.34795	2.01268e-13	1.0182e-09	Up	na
TRINITY_DN22157_c0_g1	44.3365	0	1.30539	22.1435	3.32801	6.65366	2.85888e-11	4.58709e-08	Up	na
TRINITY_DN59271_c0_g1	28.2815	0	1.30205	22.3582	3.30129	6.77257	1.26516e-11	2.90926e-08	Up	gi|586658767|ref|XP_006829517.1| hypothetical protein AMTR_s00074p00139810 [Amborella trichopoda] >gi|548835001|gb|ERM96933.1| hypothetical protein AMTR_s00074p00139810 [Amborella trichopoda]
TRINITY_DN116110_c4_g1	28.9344	0	1.30205	22.4458	3.31946	6.76189	1.36205e-11	3.00196e-08	Up	na
TRINITY_DN2848_c13_g1	24.5999	0	1.30072	22.1352	3.29857	6.71056	1.93884e-11	3.7054e-08	Up	gi|672198261|ref|XP_008777281.1| PREDICTED: uncharacterized protein LOC103697239 [Phoenix dactylifera]
TRINITY_DN6195_c4_g2	33.1797	0	1.29861	22.2213	3.32688	6.67933	2.40036e-11	4.13592e-08	Up	na
TRINITY_DN3108_c2_g1	27.4963	0	1.29433	22.4723	3.3417	6.72481	1.75827e-11	3.50033e-08	Up	na
TRINITY_DN39881_c0_g2	25.6167	0	1.26262	21.1171	3.30595	6.3876	1.68513e-10	1.74607e-07	Up	gi|587838561|gb|EXB29260.1| 40S ribosomal protein S4 [Morus notabilis]
TRINITY_DN75422_c0_g1	30.5676	0	1.244	22.361	3.33883	6.69726	2.12367e-11	3.88594e-08	Up	na
TRINITY_DN111366_c0_g1	27.8083	0	1.23406	21.9573	3.32104	6.61157	3.80263e-11	5.11512e-08	Up	na
TRINITY_DN56484_c5_g1	22.8557	0	1.2266	22.4385	3.31809	6.76246	1.35664e-11	3.00196e-08	Up	na
TRINITY_DN27112_c0_g5	29.6416	0	1.22101	21.9031	3.31262	6.61203	3.79082e-11	5.11512e-08	Up	na
TRINITY_DN45897_c2_g1	28.8744	0	1.2204	22.2907	3.31573	6.72271	1.78373e-11	3.51843e-08	Up	na
TRINITY_DN84285_c0_g1	27.7074	0	1.2135	22.2586	3.30961	6.72544	1.75064e-11	3.50033e-08	Up	na
TRINITY_DN37552_c5_g1	25.2342	0	1.19895	22.4071	3.31708	6.75508	1.42754e-11	3.06389e-08	Up	na
TRINITY_DN14087_c1_g1	34.2292	0	1.19431	21.9403	3.3179	6.61273	3.77298e-11	5.11512e-08	Up	gi|695029320|ref|XP_009402072.1| PREDICTED: uncharacterized protein LOC103985945 [Musa acuminata subsp. malaccensis]
TRINITY_DN140417_c0_g1	40.3563	0	1.1853	21.97	3.29837	6.66086	2.72226e-11	4.45567e-08	Up	na
TRINITY_DN45060_c0_g1	21.9484	0	1.17803	22.0795	3.3163	6.65788	2.77814e-11	4.52509e-08	Up	na
TRINITY_DN43004_c1_g2	30.0377	0	1.17691	22.3032	2.93496	7.59916	2.98058e-14	2.49758e-10	Up	na
TRINITY_DN5578_c100_g1	21.6315	0	1.1761	21.9409	3.31402	6.62064	3.57657e-11	5.01195e-08	Up	na
TRINITY_DN38280_c5_g2	39.0627	0	1.1755	22.1705	2.93222	7.561	3.99997e-14	3.07147e-10	Up	na
TRINITY_DN315403_c0_g1	21.4748	0	1.17348	21.3047	3.3134	6.42986	1.27722e-10	1.35944e-07	Up	gi|672199428|ref|XP_008777608.1| PREDICTED: coatomer subunit beta'-1 isoform X3 [Phoenix dactylifera]
TRINITY_DN17051_c0_g1	20.2104	0	1.16917	22.1244	3.32481	6.65433	2.846e-11	4.58353e-08	Up	gi|672191005|ref|XP_008775399.1| PREDICTED: histone-lysine N-methyltransferase ATXR6, partial [Phoenix dactylifera]
TRINITY_DN141_c7_g1	28.6898	0	1.16628	21.8323	3.3409	6.53486	6.36671e-11	7.54197e-08	Up	na
TRINITY_DN82_c0_g4	27.9213	0	1.16497	22.0374	3.31507	6.64763	2.97843e-11	4.65727e-08	Up	gi|297600196|ref|NP_001048679.2| Os03g0105600 [Oryza sativa Japonica Group] >gi|255674142|dbj|BAF10593.2| Os03g0105600 [Oryza sativa Japonica Group]
TRINITY_DN49534_c0_g1	29.4687	0	1.15995	21.947	3.32995	6.5908	4.37471e-11	5.65902e-08	Up	na
TRINITY_DN3955_c1_g1	38.0626	0	1.15853	21.9655	2.99062	7.34481	2.06048e-13	1.03026e-09	Up	gi|672115097|ref|XP_008779699.1| PREDICTED: uncharacterized protein LOC103699457 isoform X1 [Phoenix dactylifera] >gi|672115099|ref|XP_008779702.1| PREDICTED: uncharacterized protein LOC103699457 isoform X1 [Phoenix dactylifera] >gi|672115101|ref|XP_008779706.1| PREDICTED: uncharacterized protein LOC103699457 isoform X1 [Phoenix dactylifera] >gi|672115103|ref|XP_008779713.1| PREDICTED: uncharacte…
TRINITY_DN40476_c3_g1	28.763	0	1.14931	22.2643	3.32609	6.69382	2.17415e-11	3.89542e-08	Up	na
TRINITY_DN93693_c1_g1	34.2594	0	1.14603	22.0769	3.32007	6.64953	2.94025e-11	4.65727e-08	Up	na
TRINITY_DN47301_c1_g1	21.1015	0	1.14568	21.9157	3.31456	6.61195	3.79289e-11	5.11512e-08	Up	na
TRINITY_DN92397_c4_g1	24.8486	0	1.14521	21.9255	3.30786	6.6283	3.39585e-11	4.95806e-08	Up	na
TRINITY_DN138184_c0_g1	27.013	0	1.14158	22.2654	3.31502	6.71653	1.86107e-11	3.61497e-08	Up	gi|672167599|ref|XP_008803768.1| PREDICTED: CDP-diacylglycerol--glycerol-3-phosphate 3-phosphatidyltransferase 1, chloroplastic [Phoenix dactylifera]
TRINITY_DN209616_c0_g1	22.2132	0	1.1376	22.3359	3.31709	6.73358	1.65535e-11	3.37352e-08	Up	gi|672123266|ref|XP_008784989.1| PREDICTED: LOW QUALITY PROTEIN: FKBP12-interacting protein of 37 kDa [Phoenix dactylifera]
TRINITY_DN314531_c0_g1	21.3176	0	1.13714	22.3502	3.31052	6.75127	1.46559e-11	3.11987e-08	Up	na
TRINITY_DN23193_c0_g1	29.0822	0	1.13661	22.1081	3.31638	6.66631	2.62311e-11	4.37194e-08	Up	gi|672157598|ref|XP_008798517.1| PREDICTED: thymidylate kinase isoform X1 [Phoenix dactylifera] >gi|672157600|ref|XP_008798518.1| PREDICTED: thymidylate kinase isoform X1 [Phoenix dactylifera]
TRINITY_DN22291_c2_g1	28.4073	0	1.11855	22.2383	3.32947	6.67923	2.40209e-11	4.13592e-08	Up	na
TRINITY_DN2340_c1_g1	24.8772	0	1.10996	21.4466	3.31723	6.4652	1.01166e-10	1.10692e-07	Up	na
TRINITY_DN181930_c0_g1	24.968	0	1.10772	22.238	3.32376	6.69062	2.22221e-11	3.96501e-08	Up	gi|586703416|ref|XP_006845475.1| hypothetical protein AMTR_s00019p00135210 [Amborella trichopoda] >gi|548848047|gb|ERN07150.1| hypothetical protein AMTR_s00019p00135210 [Amborella trichopoda]
TRINITY_DN10436_c14_g1	27.262	0	1.10772	22.2025	3.31609	6.69539	2.1509e-11	3.89205e-08	Up	na
TRINITY_DN37426_c1_g2	23.6778	0	1.10536	21.4926	3.31446	6.48449	8.90297e-11	9.96966e-08	Up	gi|643013947|gb|AIA83550.1| RVT_2, partial [uncultured bacterium]
TRINITY_DN104389_c1_g1	28.768	0	1.10304	22.1685	3.34689	6.62361	3.50525e-11	4.99807e-08	Up	na
TRINITY_DN21423_c1_g3	23.7302	0	1.10028	22.2468	3.32311	6.69456	2.16321e-11	3.89205e-08	Up	gi|672171461|ref|XP_008805801.1| PREDICTED: uncharacterized protein LOC103718659 [Phoenix dactylifera]
TRINITY_DN43484_c0_g1	22.8799	0	1.09913	22.2543	3.32324	6.69655	2.134e-11	3.88828e-08	Up	gi|502085833|ref|XP_004488022.1| PREDICTED: uncharacterized membrane protein At1g06890-like [Cicer arietinum]
TRINITY_DN29378_c5_g1	30.1835	0	1.09839	22.1194	3.33826	6.62604	3.44803e-11	4.99807e-08	Up	gi|695019813|ref|XP_009396932.1| PREDICTED: uncharacterized protein LOC103981899 [Musa acuminata subsp. malaccensis]
TRINITY_DN2689_c5_g1	27.9361	0	1.08685	21.909	3.31381	6.61142	3.80653e-11	5.11512e-08	Up	gi|596148029|ref|XP_007222714.1| hypothetical protein PRUPE_ppa009901mg [Prunus persica] >gi|462419650|gb|EMJ23913.1| hypothetical protein PRUPE_ppa009901mg [Prunus persica]
TRINITY_DN97868_c0_g2	21.4219	0	1.08614	22.2438	3.32244	6.69502	2.15646e-11	3.89205e-08	Up	na
TRINITY_DN8496_c11_g1	21.6786	0	1.07801	22.2419	3.3185	6.70241	2.05008e-11	3.83283e-08	Up	na
TRINITY_DN59025_c4_g1	23.4141	0	1.07485	21.3473	3.30809	6.45305	1.09618e-10	1.17841e-07	Up	na
TRINITY_DN49116_c5_g1	25.3941	0	1.0722	21.8548	3.30849	6.60568	3.95694e-11	5.26786e-08	Up	gi|672197714|ref|XP_008777135.1| PREDICTED: uncharacterized protein LOC103697118 [Phoenix dactylifera]
TRINITY_DN38473_c4_g1	22.3882	0	1.07077	19.9088	3.32137	5.99416	2.04536e-09	1.81345e-06	Up	na
TRINITY_DN48253_c0_g1	25.4108	0	1.07003	22.1203	3.31821	6.66636	2.62232e-11	4.37194e-08	Up	gi|568849603|ref|XP_006478539.1| PREDICTED: uncharacterized protein LOC102614166 [Citrus sinensis]
TRINITY_DN8495_c18_g2	20.2012	0	1.06348	22.2565	3.32286	6.698	2.11292e-11	3.88279e-08	Up	na
TRINITY_DN28031_c7_g1	25.7211	0	1.06192	21.8495	3.32408	6.57308	4.92843e-11	6.10738e-08	Up	na
TRINITY_DN38342_c2_g1	18.5774	0	1.05753	22.2215	3.32428	6.6846	2.31563e-11	4.0809e-08	Up	na
TRINITY_DN16673_c2_g1	35.0266	0	1.05713	22.0732	3.3166	6.65537	2.82594e-11	4.58353e-08	Up	na
TRINITY_DN6580_c16_g1	23.4898	0	1.05713	22.1181	3.31834	6.66541	2.63931e-11	4.37824e-08	Up	na
TRINITY_DN9818_c8_g1	24.5913	0	1.04859	21.9744	3.31913	6.62053	3.57904e-11	5.01195e-08	Up	na
TRINITY_DN24092_c1_g1	29.2353	0	1.04829	22.1209	3.33464	6.63368	3.27411e-11	4.8548e-08	Up	na
TRINITY_DN12472_c2_g1	21.3602	0	1.03557	21.7799	3.31624	6.56767	5.11098e-11	6.26143e-08	Up	gi|672207820|ref|XP_008779887.1| PREDICTED: uncharacterized protein LOC103699654, partial [Phoenix dactylifera]
TRINITY_DN28020_c0_g2	38.4821	0	1.03251	22.0625	3.33296	6.61949	3.60447e-11	5.01603e-08	Up	gi|695019482|ref|XP_009396753.1| PREDICTED: uncharacterized protein LOC103981743 [Musa acuminata subsp. malaccensis]
TRINITY_DN70532_c0_g1	27.1798	0	1.02968	22.0264	3.31414	6.64618	3.00806e-11	4.68656e-08	Up	na
TRINITY_DN17376_c3_g1	33.0925	0	1.02968	22.0751	3.32402	6.64108	3.11403e-11	4.73165e-08	Up	na
TRINITY_DN55460_c5_g1	34.5781	0	1.0287	21.7991	3.31336	6.57915	4.73133e-11	5.94886e-08	Up	na
TRINITY_DN23849_c0_g1	19.352	0	1.01984	21.6342	3.32444	6.50761	7.63534e-11	8.82087e-08	Up	na
TRINITY_DN1990_c10_g1	41.6145	0	1.0189	21.6014	3.34478	6.45824	1.05927e-10	1.14446e-07	Up	na
TRINITY_DN243877_c0_g1	24.2623	0	1.00889	21.8598	3.31147	6.60126	4.07688e-11	5.34157e-08	Up	gi|672126884|ref|XP_008786901.1| PREDICTED: uncharacterized protein LOC103705079 [Phoenix dactylifera] >gi|672126887|ref|XP_008786902.1| PREDICTED: uncharacterized protein LOC103705079 [Phoenix dactylifera]
TRINITY_DN61278_c0_g1	22.7336	0	1.0076	21.7954	3.31242	6.57989	4.70801e-11	5.9369e-08	Up	na
TRINITY_DN9818_c2_g1	26.418	0	1.00648	21.9775	3.31838	6.62296	3.52082e-11	4.99807e-08	Up	na
TRINITY_DN28273_c7_g1	24.8096	0	0.999464	21.9823	3.31656	6.62805	3.4014e-11	4.95806e-08	Up	gi|672198999|ref|XP_008777500.1| PREDICTED: uncharacterized protein LOC103697430 [Phoenix dactylifera]
TRINITY_DN94752_c0_g2	27.3914	0	0.999129	22.0871	3.32856	6.63564	3.23105e-11	4.82423e-08	Up	gi|502165975|ref|XP_004513749.1| PREDICTED: uncharacterized protein LOC101508631 [Cicer arietinum]
TRINITY_DN35538_c2_g1	22.5954	0	0.989588	21.8769	3.30297	6.62342	3.50981e-11	4.99807e-08	Up	gi|595790417|ref|XP_007198961.1| hypothetical protein PRUPE_ppa020671mg, partial [Prunus persica] >gi|462394256|gb|EMJ00160.1| hypothetical protein PRUPE_ppa020671mg, partial [Prunus persica]
TRINITY_DN3951_c1_g2	16.536	0	0.986828	21.8494	3.3194	6.58231	4.63189e-11	5.91024e-08	Up	gi|672138654|ref|XP_008793088.1| PREDICTED: CRS2-associated factor 1, chloroplastic-like [Phoenix dactylifera]
TRINITY_DN10678_c6_g1	24.3044	0	0.982643	21.8155	3.32258	6.56584	5.1739e-11	6.32051e-08	Up	na
TRINITY_DN57204_c0_g1	33.4672	0	0.982643	21.9146	3.31188	6.61696	3.66671e-11	5.05357e-08	Up	na
TRINITY_DN40434_c0_g3	31.5852	0	0.981844	20.9798	2.90274	7.22758	4.91674e-13	2.27338e-09	Up	na
TRINITY_DN42438_c0_g1	23.3622	0	0.976129	22.0664	3.32135	6.64381	3.05681e-11	4.70982e-08	Up	na
TRINITY_DN116468_c0_g1	21.1648	0	0.975294	22.0265	3.32605	6.62243	3.53345e-11	4.99807e-08	Up	gi|672127965|ref|XP_008787462.1| PREDICTED: uncharacterized protein LOC103705507 isoform X2 [Phoenix dactylifera]
TRINITY_DN29699_c3_g1	27.1209	0	0.972817	22.0175	3.32734	6.61714	3.66213e-11	5.05357e-08	Up	na
TRINITY_DN24800_c0_g1	33.0606	0	0.969187	21.9855	3.32388	6.61439	3.73088e-11	5.11512e-08	Up	gi|672207235|ref|XP_008779644.1| PREDICTED: uncharacterized protein LOC103699402, partial [Phoenix dactylifera]
TRINITY_DN37267_c1_g1	22.1534	0	0.968962	21.755	2.96938	7.32645	2.36321e-13	1.16805e-09	Up	gi|672135307|ref|XP_008791322.1| PREDICTED: uncharacterized protein LOC103708260 isoform X4 [Phoenix dactylifera]
TRINITY_DN35401_c0_g1	25.4429	0	0.958519	22.0057	3.31277	6.64268	3.0802e-11	4.70982e-08	Up	na
TRINITY_DN34471_c0_g1	20.7628	0	0.953211	21.6771	3.30796	6.55302	5.63856e-11	6.79167e-08	Up	gi|672176001|ref|XP_008808063.1| PREDICTED: uncharacterized protein LOC103720234 isoform X1 [Phoenix dactylifera]
TRINITY_DN6650_c0_g5	24.7034	0	0.950403	21.1391	3.32204	6.36327	1.97497e-10	2.00295e-07	Up	na
TRINITY_DN51920_c0_g1	20.3207	0	0.942665	21.9884	3.35368	6.55649	5.5088e-11	6.67276e-08	Up	na
TRINITY_DN93791_c6_g1	24.5801	0	0.926217	21.9665	3.31321	6.62997	3.35751e-11	4.94438e-08	Up	na
TRINITY_DN10493_c1_g1	33.8904	0	0.924459	21.9032	2.90744	7.53351	4.93951e-14	3.46368e-10	Up	gi|475592775|gb|EMT22185.1| ABC transporter C family member 10 [Aegilops tauschii]
TRINITY_DN47007_c3_g1	25.419	0	0.92407	21.8984	3.32726	6.58151	4.65691e-11	5.92458e-08	Up	na
TRINITY_DN91925_c0_g1	17.7466	0	0.917858	22.0384	3.32644	6.62521	3.4676e-11	4.99807e-08	Up	na
TRINITY_DN329517_c0_g1	24.3247	0	0.916902	21.9538	3.32414	6.60435	3.99268e-11	5.29377e-08	Up	na
TRINITY_DN152836_c0_g1	23.1259	0	0.915652	21.8305	3.31719	6.58104	4.67176e-11	5.92594e-08	Up	na
TRINITY_DN6065_c5_g1	18.2474	0	0.908087	21.5688	3.32661	6.48371	8.94966e-11	9.99591e-08	Up	na
TRINITY_DN195964_c0_g1	22.0047	0	0.908065	21.9589	3.32227	6.60961	3.85323e-11	5.16174e-08	Up	gi|672167611|ref|XP_008803775.1| PREDICTED: uncharacterized protein LOC103717237 isoform X3 [Phoenix dactylifera]
TRINITY_DN163723_c0_g1	23.512	0	0.905974	21.8355	3.31151	6.59382	4.28646e-11	5.56862e-08	Up	na
TRINITY_DN101428_c0_g1	33.6798	0	0.899341	21.8695	2.90352	7.53207	4.99405e-14	3.46368e-10	Up	gi|672190362|ref|XP_008775230.1| PREDICTED: 40S ribosomal protein S12-like isoform X1 [Phoenix dactylifera]
TRINITY_DN323965_c0_g1	23.4103	0	0.898856	21.6085	3.31809	6.51234	7.39896e-11	8.57578e-08	Up	na
TRINITY_DN135962_c0_g1	21.3169	0	0.895806	21.9615	3.32118	6.61257	3.77698e-11	5.11512e-08	Up	na
TRINITY_DN44378_c0_g1	25.8178	0	0.882542	21.7106	3.32287	6.53368	6.41732e-11	7.57594e-08	Up	na
TRINITY_DN30427_c0_g2	21.4342	0	0.881148	21.7706	3.31172	6.57381	4.90447e-11	6.09526e-08	Up	gi|672168635|ref|XP_008804323.1| PREDICTED: uncharacterized protein LOC103717641 [Phoenix dactylifera] >gi|672184449|ref|XP_008812535.1| PREDICTED: uncharacterized protein LOC103723407 [Phoenix dactylifera]
TRINITY_DN34179_c1_g2	20.3563	0	0.878129	21.5221	3.32738	6.46818	9.91878e-11	1.09116e-07	Up	na
TRINITY_DN23150_c8_g1	69.2764	0	0.874548	21.6344	2.87202	7.53283	4.96522e-14	3.46368e-10	Up	na
TRINITY_DN26333_c5_g1	24.1665	0	0.861903	21.7883	3.32307	6.55668	5.50197e-11	6.67276e-08	Up	gi|672200110|ref|XP_008777793.1| PREDICTED: uncharacterized protein LOC103697661 [Phoenix dactylifera]
TRINITY_DN593_c9_g1	22.856	0	0.859283	21.7824	3.32207	6.55689	5.4943e-11	6.67276e-08	Up	na
TRINITY_DN54962_c2_g1	19.7519	0	0.857064	21.8864	3.32767	6.57708	4.79763e-11	5.99715e-08	Up	gi|672161707|ref|XP_008800680.1| PREDICTED: uncharacterized protein LOC103714969 [Phoenix dactylifera]
TRINITY_DN82641_c0_g1	21.5008	0	0.855717	21.6999	3.31314	6.54964	5.7675e-11	6.90827e-08	Up	na
TRINITY_DN19722_c0_g1	19.5695	0	0.849805	21.7039	3.32545	6.5266	6.72787e-11	7.86152e-08	Up	gi|672205320|ref|XP_008779149.1| PREDICTED: uncharacterized protein LOC103698878, partial [Phoenix dactylifera]
TRINITY_DN32223_c6_g1	25.6784	0	0.846299	21.3846	3.31539	6.45011	1.11767e-10	1.19554e-07	Up	na
TRINITY_DN37606_c6_g1	21.3599	0	0.846081	21.6941	3.31494	6.54432	5.97666e-11	7.11915e-08	Up	na
TRINITY_DN49232_c0_g1	16.4851	0	0.824429	21.8937	3.32701	6.58058	4.68628e-11	5.92688e-08	Up	na
TRINITY_DN115577_c3_g1	25.5297	0	0.821863	21.586	3.31989	6.50204	7.92403e-11	9.0222e-08	Up	gi|672199993|ref|XP_008777760.1| PREDICTED: uncharacterized protein LOC103697630 [Phoenix dactylifera]
TRINITY_DN26392_c0_g1	28.0951	0	0.817674	21.477	3.35473	6.402	1.53353e-10	1.60445e-07	Up	na
TRINITY_DN9811_c3_g2	23.0095	0	0.814008	20.9726	3.32381	6.3098	2.79393e-10	2.70588e-07	Up	gi|672197714|ref|XP_008777135.1| PREDICTED: uncharacterized protein LOC103697118 [Phoenix dactylifera]
TRINITY_DN101107_c5_g1	23.4207	0	0.813981	21.4559	3.31939	6.4638	1.02104e-10	1.11435e-07	Up	na
TRINITY_DN4350_c9_g1	25.5403	0	0.813716	21.6426	3.32627	6.50658	7.68825e-11	8.8396e-08	Up	na
TRINITY_DN7597_c18_g1	25.7898	0	0.812975	21.1453	3.33044	6.34909	2.16592e-10	2.1863e-07	Up	na
TRINITY_DN32965_c2_g1	21.9044	0	0.804477	21.7724	2.94286	7.3984	1.3784e-13	7.31754e-10	Up	gi|567858012|ref|XP_006421689.1| hypothetical protein CICLE_v10006597mg [Citrus clementina] >gi|557523562|gb|ESR34929.1| hypothetical protein CICLE_v10006597mg [Citrus clementina]
TRINITY_DN5491_c0_g2	22.4953	0	0.803289	21.7465	2.93925	7.39866	1.37561e-13	7.31754e-10	Up	na
TRINITY_DN12847_c4_g2	23.7036	0	0.791405	21.3905	3.33147	6.42075	1.35606e-10	1.43979e-07	Up	na
TRINITY_DN7193_c11_g1	19.8614	0	0.790659	21.4321	3.31666	6.46194	1.03366e-10	1.12243e-07	Up	gi|661896795|emb|CDO99984.1| unnamed protein product [Coffea canephora]
TRINITY_DN26440_c0_g2	12.7198	0	0.760177	21.5374	3.32977	6.46814	9.92174e-11	1.09116e-07	Up	na
TRINITY_DN18524_c3_g1	27.475	0	0.759033	21.2744	3.33342	6.38216	1.74607e-10	1.80487e-07	Up	gi|672170961|ref|XP_008805551.1| PREDICTED: uncharacterized protein LOC103718480 [Phoenix dactylifera]
TRINITY_DN111551_c3_g1	23.7124	0	0.754232	21.1616	3.32013	6.37372	1.84502e-10	1.89349e-07	Up	na
TRINITY_DN23499_c0_g1	23.6324	0	0.744911	21.568	3.32434	6.4879	8.70422e-11	9.77254e-08	Up	na
TRINITY_DN131617_c0_g1	28.2105	0	0.723386	21.4416	3.32687	6.44497	1.15626e-10	1.23375e-07	Up	gi|672141428|ref|XP_008794544.1| PREDICTED: remorin-like [Phoenix dactylifera]
TRINITY_DN60920_c0_g1	18.0448	0	0.710548	21.0826	3.32885	6.33328	2.39997e-10	2.40001e-07	Up	gi|672197714|ref|XP_008777135.1| PREDICTED: uncharacterized protein LOC103697118 [Phoenix dactylifera]
TRINITY_DN62173_c3_g1	19.7953	0	0.708416	21.4605	3.32032	6.46339	1.02385e-10	1.11459e-07	Up	na
TRINITY_DN68544_c0_g1	20.9562	0	0.68967	21.3213	2.96123	7.20016	6.01435e-13	2.7513e-09	Up	gi|641843535|gb|KDO62435.1| hypothetical protein CISIN_1g0373932mg, partial [Citrus sinensis]
TRINITY_DN21171_c0_g4	30.895	0	0.689002	21.3432	3.32539	6.41826	1.37839e-10	1.4599e-07	Up	gi|672205320|ref|XP_008779149.1| PREDICTED: uncharacterized protein LOC103698878, partial [Phoenix dactylifera]
TRINITY_DN210_c252_g1	25.2433	0	0.652859	21.0448	3.33348	6.31316	2.73395e-10	2.65978e-07	Up	na
TRINITY_DN13438_c13_g1	21.6591	0	0.647007	21.0942	3.32759	6.33917	2.31008e-10	2.31551e-07	Up	na
TRINITY_DN132418_c1_g1	17.1007	0	0.633764	21.0783	3.33302	6.32407	2.54761e-10	2.51837e-07	Up	gi|672113731|ref|XP_008812347.1| PREDICTED: DNA-binding protein MNB1B-like [Phoenix dactylifera]
TRINITY_DN167837_c0_g1	19.9704	0	0.620963	20.9873	3.33351	6.29586	3.05704e-10	2.92773e-07	Up	na
TRINITY_DN12446_c10_g1	18.0735	0	0.587622	21.0363	3.32881	6.31948	2.62446e-10	2.58247e-07	Up	na
TRINITY_DN173471_c0_g1	16.7447	0	0.540979	20.8306	3.33224	6.25122	4.07271e-10	3.81547e-07	Up	na
TRINITY_DN44087_c1_g1	15.4951	0	0.512455	20.8361	3.3365	6.2449	4.24059e-10	3.94694e-07	Up	na
TRINITY_DN41499_c0_g2	15.1544	0	0.48562	20.6544	3.3389	6.18597	6.172e-10	5.56396e-07	Up	na
TRINITY_DN25949_c0_g1	17.2513	0	0.476933	20.8006	3.34892	6.21115	5.25996e-10	4.792e-07	Up	gi|695051513|ref|XP_009413782.1| PREDICTED: uncharacterized protein LOC103995023 [Musa acuminata subsp. malaccensis]
TRINITY_DN20615_c1_g1	18.185	0	0.472133	20.7066	3.3331	6.21242	5.21742e-10	4.76334e-07	Up	na
TRINITY_DN86673_c0_g1	16.9254	0	0.468623	20.8364	3.34057	6.23737	4.4499e-10	4.1239e-07	Up	na
TRINITY_DN121371_c0_g1	15.67	0	0.33505	20.1762	3.33809	6.04424	1.50113e-09	1.33368e-06	Up	gi|672160242|ref|XP_008799897.1| PREDICTED: uncharacterized protein LOC103714434 isoform X1 [Phoenix dactylifera]
TRINITY_DN67316_c0_g1	14.5412	0	0.138077	18.8958	3.34548	5.64816	1.62178e-08	1.42032e-05	Up	gi|670500607|ref|WP_031448558.1| thiouridylase [Caulobacteraceae bacterium PMMR1]
TRINITY_DN39414_c0_g1	21.5972	0.922564	0	-21.137	3.31595	-6.37436	1.83727e-10	1.89005e-07	Down	gi|115474513|ref|NP_001060853.1| Os08g0116400 [Oryza sativa Japonica Group] >gi|113622822|dbj|BAF22767.1| Os08g0116400, partial [Oryza sativa Japonica Group]
TRINITY_DN70618_c1_g1	29.1097	1.28459	0	-21.9477	3.3304	-6.59009	4.39553e-11	5.65902e-08	Down	gi|147788778|emb|CAN69578.1| hypothetical protein VITISV_030677 [Vitis vinifera] >gi|147791051|emb|CAN68021.1| hypothetical protein VITISV_003622 [Vitis vinifera] >gi|147811790|emb|CAN68186.1| hypothetical protein VITISV_031825 [Vitis vinifera] >gi|147844338|emb|CAN82108.1| hypothetical protein VITISV_007929 [Vitis vinifera]
TRINITY_DN19282_c2_g1	29.7947	1.4845	0	-22.236	2.94181	-7.55862	4.07359e-14	3.07312e-10	Down	gi|147819382|emb|CAN71221.1| hypothetical protein VITISV_043564 [Vitis vinifera]
TRINITY_DN18884_c5_g1	51.8063	2.14823	0	-22.6213	2.96407	-7.63183	2.3145e-14	2.11756e-10	Down	gi|147859186|emb|CAN79683.1| hypothetical protein VITISV_011289 [Vitis vinifera]
TRINITY_DN105681_c1_g1	24.8007	1.28591	0	-22.056	3.31429	-6.65481	2.83668e-11	4.58353e-08	Down	gi|158935615|emb|CAP16638.1| polyprotein [Musa acuminata subsp. malaccensis]
TRINITY_DN19149_c0_g1	23.6175	1.32035	0	-21.9004	3.32574	-6.58511	4.54546e-11	5.81722e-08	Down	gi|217074762|gb|ACJ85741.1| unknown [Medicago truncatula]
TRINITY_DN25304_c5_g1	64.6535	2.03432	0	-22.5571	3.02758	-7.45056	9.29431e-14	5.47484e-10	Down	gi|299474487|gb|ADJ18449.1| gag/pol protein [Bryonia dioica]
TRINITY_DN244428_c0_g1	16.8423	0.631344	0	-20.6361	3.32923	-6.19847	5.70142e-10	5.17227e-07	Down	gi|490815955|ref|WP_004678061.1| hypothetical protein [Acinetobacter parvus] >gi|479883433|gb|ENU34112.1| hypothetical protein F989_01086 [Acinetobacter parvus NIPH 1103]
TRINITY_DN3428_c11_g1	59.8555	1.25131	0	-21.6917	2.89084	-7.50359	6.20928e-14	3.92653e-10	Down	gi|513233691|ref|XP_004949831.1| PREDICTED: leucine-rich repeat extensin-like protein 5-like isoform X1 [Gallus gallus]
TRINITY_DN52921_c9_g1	96.6301	6.38367	0	-24.0291	2.9046	-8.2728	1.30854e-16	8.03835e-12	Down	gi|55168081|gb|AAV43949.1| putative polyprotein [Oryza sativa Japonica Group]
TRINITY_DN180583_c0_g1	56.0496	3.62051	0	-23.4913	2.89351	-8.11861	4.71552e-16	1.68976e-11	Down	gi|590715401|ref|XP_007050185.1| Uncharacterized protein isoform 1 [Theobroma cacao] >gi|508702446|gb|EOX94342.1| Uncharacterized protein isoform 1 [Theobroma cacao]
TRINITY_DN253671_c0_g1	14.9252	0.446408	0	-20.3837	3.34425	-6.09515	1.09337e-09	9.75434e-07	Down	gi|594554648|gb|EXU78695.1| dihydropteroate synthase [Comamonas aquatica DA1877]
TRINITY_DN37235_c0_g1	17.0308	0.690791	0	-21.0597	3.32184	-6.33978	2.30098e-10	2.31178e-07	Down	gi|595790417|ref|XP_007198961.1| hypothetical protein PRUPE_ppa020671mg, partial [Prunus persica] >gi|462394256|gb|EMJ00160.1| hypothetical protein PRUPE_ppa020671mg, partial [Prunus persica]
TRINITY_DN91988_c4_g1	24.2374	1.29341	0	-22.0343	3.32267	-6.6315	3.32299e-11	4.91035e-08	Down	gi|595834191|ref|XP_007206823.1| hypothetical protein PRUPE_ppa025991mg [Prunus persica] >gi|462402465|gb|EMJ08022.1| hypothetical protein PRUPE_ppa025991mg [Prunus persica]
TRINITY_DN42003_c1_g1	20.7466	0.756642	0	-21.3045	3.3272	-6.40315	1.52202e-10	1.5963e-07	Down	gi|596039151|ref|XP_007219878.1| hypothetical protein PRUPE_ppb013056mg [Prunus persica] >gi|462416340|gb|EMJ21077.1| hypothetical protein PRUPE_ppb013056mg [Prunus persica]
TRINITY_DN15086_c7_g1	34.8982	2.17827	0	-22.7917	3.33002	-6.84429	7.68534e-12	2.11843e-08	Down	gi|645267721|ref|XP_008239205.1| PREDICTED: uncharacterized protein LOC103337815 [Prunus mume]
TRINITY_DN252641_c0_g1	18.408	0.678804	0	-21.016	2.95317	-7.11641	1.10776e-12	4.76347e-09	Down	gi|645278154|ref|XP_008244102.1| PREDICTED: uncharacterized protein LOC103342269 [Prunus mume]
TRINITY_DN5183_c1_g1	56.257	3.92046	0	-23.6206	3.30845	-7.13947	9.36914e-13	4.19667e-09	Down	gi|645278703|ref|XP_008244354.1| PREDICTED: ankyrin repeat-containing protein At5g02620-like [Prunus mume]
TRINITY_DN13277_c1_g1	88.0788	4.19104	0	-23.5392	3.36441	-6.99655	2.62346e-12	9.46703e-09	Down	gi|672112796|ref|XP_008807683.1| PREDICTED: probable starch synthase 4, chloroplastic/amyloplastic isoform X3 [Phoenix dactylifera] >gi|672112798|ref|XP_008807690.1| PREDICTED: probable starch synthase 4, chloroplastic/amyloplastic isoform X3 [Phoenix dactylifera]
TRINITY_DN17802_c0_g1	27.8114	1.06289	0	-21.6885	3.33536	-6.50261	7.89372e-11	9.0222e-08	Down	gi|672112796|ref|XP_008807683.1| PREDICTED: probable starch synthase 4, chloroplastic/amyloplastic isoform X3 [Phoenix dactylifera] >gi|672112798|ref|XP_008807690.1| PREDICTED: probable starch synthase 4, chloroplastic/amyloplastic isoform X3 [Phoenix dactylifera]
TRINITY_DN20693_c0_g1	233.051	13.3345	0	-11.2732	2.13116	-5.28971	1.22509e-07	0.000106855	Down	gi|672117632|ref|XP_008782007.1| PREDICTED: two-component response regulator ARR17-like [Phoenix dactylifera]
TRINITY_DN9628_c0_g3	54.8579	1.25579	0	-21.9854	3.30977	-6.64259	3.08214e-11	4.70982e-08	Down	gi|672123008|ref|XP_008784856.1| PREDICTED: transcription factor PCF6-like [Phoenix dactylifera] >gi|672123011|ref|XP_008784857.1| PREDICTED: transcription factor PCF6-like [Phoenix dactylifera]
TRINITY_DN70582_c0_g1	16.544	0.269158	0	-19.7406	3.33405	-5.92089	3.20196e-09	2.82724e-06	Down	gi|672124381|ref|XP_008785568.1| PREDICTED: laccase-17-like [Phoenix dactylifera]
TRINITY_DN188723_c0_g1	21.8116	0.789028	0	-21.2741	3.31532	-6.41689	1.39083e-10	1.46945e-07	Down	gi|672124704|ref|XP_008785746.1| PREDICTED: LOW QUALITY PROTEIN: pentatricopeptide repeat-containing protein At4g16390, chloroplastic [Phoenix dactylifera]
TRINITY_DN16986_c2_g1	22.4177	0.64678	0	-21.007	3.32251	-6.32263	2.57148e-10	2.53614e-07	Down	gi|672130128|ref|XP_008788585.1| PREDICTED: tRNA(His) guanylyltransferase 1-like [Phoenix dactylifera]
TRINITY_DN24539_c0_g1	31.9051	1.3227	0	-22.033	3.33725	-6.60213	4.05304e-11	5.34157e-08	Down	gi|672130459|ref|XP_008788763.1| PREDICTED: 50S ribosomal protein HLP, mitochondrial-like [Phoenix dactylifera]
TRINITY_DN1264_c4_g1	66.0484	2.62603	0	-22.811	3.34284	-6.82384	8.86371e-12	2.38217e-08	Down	gi|672138360|ref|XP_008792933.1| PREDICTED: cyclin-dependent kinase F-3 isoform X2 [Phoenix dactylifera] >gi|672138362|ref|XP_008792934.1| PREDICTED: cyclin-dependent kinase F-3 isoform X3 [Phoenix dactylifera]
TRINITY_DN370285_c0_g1	52.1649	1.88864	0	-22.3307	3.36023	-6.6456	3.01994e-11	4.68808e-08	Down	gi|672140640|ref|XP_008794130.1| PREDICTED: proton pump-interactor 1-like isoform X2 [Phoenix dactylifera] >gi|672140642|ref|XP_008794131.1| PREDICTED: proton pump-interactor 1-like isoform X2 [Phoenix dactylifera]
TRINITY_DN340512_c0_g1	96.274	6.63014	0	-24.4034	2.90749	-8.39331	4.72656e-17	3.41165e-12	Down	gi|672144538|ref|XP_008796173.1| PREDICTED: nucleolar protein 56-like isoform X1 [Phoenix dactylifera]
TRINITY_DN19829_c0_g3	18.3092	0.630025	0	-21.1102	3.33504	-6.32982	2.45449e-10	2.44317e-07	Down	gi|672161182|ref|XP_008800396.1| PREDICTED: myosin-1-like [Phoenix dactylifera]
TRINITY_DN3998_c8_g1	20.8523	0.709089	0	-21.1119	3.31839	-6.3621	1.99009e-10	2.01354e-07	Down	gi|672161385|ref|XP_008800507.1| PREDICTED: cystathionine gamma-synthase, chloroplastic-like [Phoenix dactylifera]
TRINITY_DN52262_c1_g1	90.628	5.76787	0	-24.1797	3.33335	-7.25386	4.0505e-13	1.91401e-09	Down	gi|672163549|ref|XP_008801628.1| PREDICTED: probable methyltransferase PMT11 [Phoenix dactylifera]
TRINITY_DN17245_c1_g1	47.2411	2.48065	0	-22.9934	2.95732	-7.77508	7.53969e-15	1.01316e-10	Down	gi|672163959|ref|XP_008801843.1| PREDICTED: glucuronoxylan 4-O-methyltransferase 1-like, partial [Phoenix dactylifera]
TRINITY_DN41391_c0_g1	37.4647	1.92559	0	-22.5335	2.92333	-7.70817	1.27632e-14	1.40725e-10	Down	gi|672167508|ref|XP_008803720.1| PREDICTED: putative disease resistance protein RGA1 [Phoenix dactylifera]
TRINITY_DN38701_c0_g2	26.7998	1.59934	0	-22.3783	3.33552	-6.70908	1.9586e-11	3.72661e-08	Down	gi|672172837|ref|XP_008806526.1| PREDICTED: CBS domain-containing protein CBSX5-like [Phoenix dactylifera]
TRINITY_DN1419_c1_g2	17.7933	0.660659	0	-21.1057	3.35196	-6.29652	3.044e-10	2.92175e-07	Down	gi|672175480|ref|XP_008807794.1| PREDICTED: intracellular protein transport protein USO1-like [Phoenix dactylifera] >gi|672175482|ref|XP_008807795.1| PREDICTED: intracellular protein transport protein USO1-like [Phoenix dactylifera] >gi|672175484|ref|XP_008807796.1| PREDICTED: intracellular protein transport protein USO1-like [Phoenix dactylifera]
TRINITY_DN135542_c0_g1	23.9786	1.24579	0	-21.9898	2.91692	-7.53872	4.74616e-14	3.45913e-10	Down	gi|672176204|ref|XP_008808174.1| PREDICTED: probable trehalose-phosphate phosphatase 6 [Phoenix dactylifera]
TRINITY_DN18094_c2_g1	23.97	0.517181	0	-20.6786	3.32142	-6.22582	4.79046e-10	4.41099e-07	Down	gi|672178294|ref|XP_008809276.1| PREDICTED: uncharacterized protein LOC103721028 [Phoenix dactylifera]
TRINITY_DN1507_c1_g4	88.9386	4.39627	0	-9.69434	2.16672	-4.4742	7.66978e-06	0.00650506	Down	gi|672178509|ref|XP_008809388.1| PREDICTED: sulfate transporter 3.1-like [Phoenix dactylifera]
TRINITY_DN333970_c0_g1	31.6733	1.73951	0	-22.3977	3.29973	-6.78774	1.13902e-11	2.79646e-08	Down	gi|672181798|ref|XP_008811128.1| PREDICTED: molybdenum cofactor sulfurase isoform X5 [Phoenix dactylifera]
TRINITY_DN19351_c2_g1	41.8178	2.52852	0	-22.8794	3.32362	-6.88389	5.82401e-12	1.71532e-08	Down	gi|672182007|ref|XP_008811240.1| PREDICTED: pentatricopeptide repeat-containing protein At3g22470, mitochondrial-like [Phoenix dactylifera]
TRINITY_DN6509_c0_g1	23.5651	1.38004	0	-22.0051	3.30958	-6.64891	2.95275e-11	4.65727e-08	Down	gi|672183304|ref|XP_008811924.1| PREDICTED: auxin response factor 23-like [Phoenix dactylifera]
TRINITY_DN38126_c7_g1	17.764	0.669736	0	-20.9674	3.32514	-6.30573	2.86836e-10	2.76551e-07	Down	gi|672184447|ref|XP_008812534.1| PREDICTED: uncharacterized protein LOC103723406 [Phoenix dactylifera]
TRINITY_DN29446_c0_g1	149.481	4.85007	0	-23.6106	3.38133	-6.98263	2.8971e-12	9.96621e-09	Down	gi|672185046|ref|XP_008812719.1| PREDICTED: uncharacterized protein LOC103723545 [Phoenix dactylifera] >gi|672185050|ref|XP_008812720.1| PREDICTED: uncharacterized protein LOC103723545 [Phoenix dactylifera] >gi|672185054|ref|XP_008812721.1| PREDICTED: uncharacterized protein LOC103723545 [Phoenix dactylifera]
TRINITY_DN74788_c0_g1	41.8518	1.46383	0	-22.1417	3.31702	-6.67518	2.46925e-11	4.18031e-08	Down	gi|672185199|ref|XP_008812756.1| PREDICTED: coronatine-insensitive protein 1-like [Phoenix dactylifera]
TRINITY_DN230030_c0_g1	37.8585	1.29031	0	-22.0894	2.93355	-7.52993	5.07687e-14	3.46523e-10	Down	gi|672189947|ref|XP_008775116.1| PREDICTED: protein SGT1 homolog [Phoenix dactylifera]
TRINITY_DN21071_c0_g1	36.6873	1.60225	0	-22.256	3.31187	-6.72008	1.81621e-11	3.54992e-08	Down	gi|672190799|ref|XP_008775342.1| PREDICTED: LRR receptor-like serine/threonine-protein kinase GSO1 [Phoenix dactylifera]
TRINITY_DN3088_c2_g1	22.6412	0.958404	0	-21.687	3.35975	-6.45495	1.08256e-10	1.16669e-07	Down	gi|672193123|ref|XP_008775951.1| PREDICTED: E3 ubiquitin-protein ligase ATL4-like [Phoenix dactylifera]
TRINITY_DN4550_c3_g1	34.1925	1.96025	0	-22.2777	3.29554	-6.75994	1.38045e-11	3.01321e-08	Down	gi|672197714|ref|XP_008777135.1| PREDICTED: uncharacterized protein LOC103697118 [Phoenix dactylifera]
TRINITY_DN38681_c5_g1	35.1274	1.93468	0	-22.6252	3.29696	-6.86244	6.76933e-12	1.94735e-08	Down	gi|672197714|ref|XP_008777135.1| PREDICTED: uncharacterized protein LOC103697118 [Phoenix dactylifera]
TRINITY_DN9615_c2_g1	26.5802	1.522	0	-22.2965	3.32507	-6.70558	2.00604e-11	3.78338e-08	Down	gi|672197714|ref|XP_008777135.1| PREDICTED: uncharacterized protein LOC103697118 [Phoenix dactylifera]
TRINITY_DN38293_c0_g1	24.4506	1.32758	0	-22.0283	2.93143	-7.51451	5.71258e-14	3.7219e-10	Down	gi|672197714|ref|XP_008777135.1| PREDICTED: uncharacterized protein LOC103697118 [Phoenix dactylifera]
TRINITY_DN114071_c0_g1	18.9768	0.869358	0	-21.4	3.31731	-6.45101	1.1111e-10	1.19147e-07	Down	gi|672197750|ref|XP_008777145.1| PREDICTED: DNA repair protein XRCC4 [Phoenix dactylifera]
TRINITY_DN90180_c0_g3	27.3733	1.59176	0	-22.3016	3.29377	-6.77086	1.28023e-11	2.91275e-08	Down	gi|672198999|ref|XP_008777500.1| PREDICTED: uncharacterized protein LOC103697430 [Phoenix dactylifera]
TRINITY_DN62902_c7_g1	25.4086	1.33399	0	-22.0368	3.30427	-6.6692	2.57196e-11	4.32017e-08	Down	gi|672200110|ref|XP_008777793.1| PREDICTED: uncharacterized protein LOC103697661 [Phoenix dactylifera]
TRINITY_DN1544_c0_g2	93.128	4.16915	0	-23.5598	3.36838	-6.9944	2.66393e-12	9.46703e-09	Down	gi|672201735|ref|XP_008778214.1| PREDICTED: 40S ribosomal protein S5-like [Phoenix dactylifera]
TRINITY_DN213854_c0_g1	198.387	9.25064	0	-10.7081	2.27745	-4.70181	2.57871e-06	0.00223562	Down	gi|672204468|ref|XP_008778923.1| PREDICTED: uncharacterized acetyltransferase At3g50280-like [Phoenix dactylifera]
TRINITY_DN100055_c0_g1	51.0029	3.55133	0	-23.4835	2.86736	-8.18992	2.61397e-16	1.24892e-11	Down	gi|672204528|ref|XP_008778939.1| PREDICTED: long chain base biosynthesis protein 2a-like [Phoenix dactylifera]
TRINITY_DN5752_c6_g1	94.0276	5.45771	0	-23.9167	3.00114	-7.96921	1.59698e-15	3.43357e-11	Down	gi|672205320|ref|XP_008779149.1| PREDICTED: uncharacterized protein LOC103698878, partial [Phoenix dactylifera]
TRINITY_DN77376_c7_g1	36.6893	2.08444	0	-22.7235	3.3332	-6.81735	9.27368e-12	2.43156e-08	Down	gi|672208791|ref|XP_008780434.1| PREDICTED: uncharacterized protein LOC103700255, partial [Phoenix dactylifera]
TRINITY_DN489_c11_g1	31.7482	0.737059	0	-21.1415	3.31761	-6.37251	1.85957e-10	1.90388e-07	Down	gi|695002429|ref|XP_009380016.1| PREDICTED: serine/arginine-rich splicing factor SC35-like isoform X2 [Musa acuminata subsp. malaccensis]
TRINITY_DN86417_c0_g1	27.3702	1.17775	0	-21.8921	3.31654	-6.60089	4.08685e-11	5.34157e-08	Down	gi|695027296|ref|XP_009400985.1| PREDICTED: uncharacterized protein LOC103985099 [Musa acuminata subsp. malaccensis]
TRINITY_DN25300_c0_g1	79.2744	3.75913	0	-23.2673	3.36204	-6.92057	4.49817e-12	1.44347e-08	Down	gi|695035630|ref|XP_009405238.1| PREDICTED: uncharacterized protein LOC103988434 [Musa acuminata subsp. malaccensis]
TRINITY_DN50506_c0_g1	75.2514	4.01687	0	-9.57577	2.10298	-4.55342	5.27801e-06	0.00450315	Down	gi|695043774|ref|XP_009409595.1| PREDICTED: beta-galactosidase-like [Musa acuminata subsp. malaccensis]
TRINITY_DN117105_c0_g3	25.0827	1.2035	0	-21.8036	3.31765	-6.572	4.96426e-11	6.12684e-08	Down	gi|695044447|ref|XP_009409975.1| PREDICTED: 3-dehydroquinate synthase, chloroplastic [Musa acuminata subsp. malaccensis]
TRINITY_DN52641_c0_g1	81.769	3.75838	0	-23.472	3.35743	-6.99106	2.72825e-12	9.53796e-09	Down	gi|695047177|ref|XP_009411459.1| PREDICTED: protein-ribulosamine 3-kinase, chloroplastic isoform X3 [Musa acuminata subsp. malaccensis]
TRINITY_DN72299_c3_g1	22.9466	0.885388	0	-21.5117	3.32032	-6.47882	9.24433e-11	1.02452e-07	Down	gi|695051517|ref|XP_009413785.1| PREDICTED: uncharacterized protein LOC103995026 [Musa acuminata subsp. malaccensis]
TRINITY_DN67712_c1_g1	27.4552	1.67233	0	-22.1335	3.30365	-6.69971	2.08828e-11	3.85398e-08	Down	gi|695071667|ref|XP_009382917.1| PREDICTED: uncharacterized protein LOC103970734 [Musa acuminata subsp. malaccensis]
TRINITY_DN47760_c0_g1	30.367	1.13761	0	-21.6199	3.32978	-6.4929	8.42013e-11	9.52822e-08	Down	gi|695080414|ref|XP_009387669.1| PREDICTED: uncharacterized protein LOC103974542 [Musa acuminata subsp. malaccensis]
TRINITY_DN108310_c0_g1	22.6622	0.923601	0	-21.0098	3.31393	-6.33985	2.29991e-10	2.31178e-07	Down	gi|696388546|ref|WP_032961923.1| recombination factor protein RarA, partial [Stenotrophomonas maltophilia] >gi|635547613|gb|KDE88473.1| recombination factor protein RarA, partial [Stenotrophomonas maltophilia M30]
TRINITY_DN80403_c5_g1	40.9005	1.89128	0	-22.6027	3.33055	-6.78648	1.14904e-11	2.79646e-08	Down	gi|697144723|ref|XP_009626480.1| PREDICTED: reticulon-like protein B2 isoform X1 [Nicotiana tomentosiformis]
TRINITY_DN16058_c0_g1	46.0493	1.00864	0	-21.5308	2.89121	-7.44698	9.54988e-14	5.54936e-10	Down	gi|697185703|ref|XP_009601891.1| PREDICTED: uncharacterized protein LOC104097083 [Nicotiana tomentosiformis]
TRINITY_DN24048_c0_g1	264.698	19.0348	0	-25.6506	3.05638	-8.39247	4.76036e-17	3.41165e-12	Down	na
TRINITY_DN56215_c0_g1	329.052	18.2202	0	-25.3393	3.47617	-7.28942	3.11282e-13	1.52106e-09	Down	na
TRINITY_DN14428_c0_g2	150.043	12.6305	0	-11.2311	2.5239	-4.44992	8.59009e-06	0.00727127	Down	na
TRINITY_DN26366_c0_g1	97.0284	6.16525	0	-10.2033	2.1595	-4.72484	2.30302e-06	0.00200469	Down	na
TRINITY_DN1522_c2_g3	76.1693	4.81634	0	-23.8165	3.33015	-7.15177	8.56642e-13	3.8775e-09	Down	na
TRINITY_DN99168_c1_g3	70.5743	4.73454	0	-23.6938	2.90384	-8.15946	3.36524e-16	1.3227e-11	Down	na
TRINITY_DN21486_c0_g3	104.34	4.68165	0	-9.75743	2.08469	-4.68052	2.86143e-06	0.00247076	Down	na
TRINITY_DN88828_c4_g1	69.0974	4.18954	0	-23.5102	3.37956	-6.9566	3.48586e-12	1.18027e-08	Down	na
TRINITY_DN15966_c0_g1	67.2114	4.04243	0	-23.5974	3.34189	-7.06111	1.65179e-12	6.57671e-09	Down	na
TRINITY_DN27206_c0_g1	139.525	4.00209	0	-9.59517	2.12355	-4.51847	6.22892e-06	0.00530393	Down	na
TRINITY_DN5414_c25_g5	64.7509	3.95862	0	-23.5308	2.90823	-8.09112	5.91196e-16	1.85786e-11	Down	na
TRINITY_DN2195_c8_g1	85.9971	3.94816	0	-23.2296	3.35973	-6.91412	4.70779e-12	1.45117e-08	Down	na
TRINITY_DN1165_c5_g1	54.3149	3.9017	0	-23.5295	2.90907	-8.08833	6.04874e-16	1.85786e-11	Down	na
TRINITY_DN38903_c0_g1	67.3354	3.86227	0	-23.5389	3.37708	-6.9702	3.16485e-12	1.08009e-08	Down	na
TRINITY_DN1987_c1_g1	59.2323	3.74463	0	-9.44544	2.06458	-4.57499	4.76244e-06	0.00407946	Down	na
TRINITY_DN7763_c15_g1	61.2391	3.68149	0	-23.4066	3.33308	-7.02251	2.17923e-12	8.51895e-09	Down	na
TRINITY_DN26944_c0_g1	68.9532	3.63373	0	-9.33903	2.11707	-4.41129	1.02757e-05	0.00864704	Down	na
TRINITY_DN38999_c1_g1	53.8057	3.51289	0	-23.4722	2.87692	-8.1588	3.38358e-16	1.3227e-11	Down	na
TRINITY_DN9349_c5_g1	60.4519	3.50128	0	-23.3359	2.94785	-7.91623	2.44811e-15	4.78503e-11	Down	na
TRINITY_DN42505_c1_g2	97.262	3.31593	0	-9.27808	2.06595	-4.49096	7.09045e-06	0.00602559	Down	na
TRINITY_DN30835_c2_g1	51.3634	3.26106	0	-23.4398	3.30514	-7.09194	1.32245e-12	5.52102e-09	Down	na
TRINITY_DN31662_c3_g1	53.7061	3.25652	0	-23.3687	2.91511	-8.01641	1.08881e-15	2.76313e-11	Down	na
TRINITY_DN4455_c34_g2	48.3333	3.06954	0	-23.1216	2.88453	-8.01575	1.0947e-15	2.76313e-11	Down	na
TRINITY_DN97402_c1_g1	38.9771	2.65856	0	-22.9949	3.28748	-6.99471	2.65817e-12	9.46703e-09	Down	na
TRINITY_DN1034_c0_g3	39.751	2.56616	0	-23.0329	3.28176	-7.01846	2.24325e-12	8.62583e-09	Down	na
TRINITY_DN29613_c13_g1	40.6725	2.54398	0	-23.023	2.87704	-8.00233	1.22089e-15	2.76313e-11	Down	na
TRINITY_DN44939_c2_g2	41.0991	2.53514	0	-22.94	3.30107	-6.94928	3.67164e-12	1.2239e-08	Down	na
TRINITY_DN3051_c4_g1	41.7997	2.43068	0	-22.8025	2.92768	-7.78858	6.77668e-15	9.78685e-11	Down	na
TRINITY_DN16062_c3_g1	35.7224	2.42659	0	-22.8388	3.30183	-6.91701	4.61279e-12	1.44922e-08	Down	na
TRINITY_DN9754_c8_g1	41.2118	2.42354	0	-22.9606	2.9178	-7.86913	3.57107e-15	5.90611e-11	Down	na
TRINITY_DN42258_c1_g1	41.1374	2.38391	0	-22.9424	2.89657	-7.92055	2.36468e-15	4.78503e-11	Down	na
TRINITY_DN43087_c4_g1	37.2904	2.30604	0	-22.8246	2.88546	-7.91022	2.56935e-15	4.80366e-11	Down	na
TRINITY_DN13395_c2_g3	56.0128	2.22213	0	-22.5845	3.32306	-6.79628	1.07354e-11	2.7478e-08	Down	na
TRINITY_DN83507_c0_g1	36.3776	2.1818	0	-22.8559	3.29312	-6.94051	3.90696e-12	1.29233e-08	Down	na
TRINITY_DN34651_c7_g1	38.3183	2.17696	0	-22.737	3.29594	-6.89849	5.25572e-12	1.59155e-08	Down	na
TRINITY_DN31842_c1_g1	41.0569	2.12043	0	-22.7225	3.34415	-6.79471	1.08533e-11	2.75711e-08	Down	na
TRINITY_DN191913_c0_g1	43.2304	2.10189	0	-22.5237	3.32087	-6.78248	1.1813e-11	2.80644e-08	Down	na
TRINITY_DN2256_c27_g1	41.5633	2.03586	0	-22.4925	3.32176	-6.77127	1.27656e-11	2.91275e-08	Down	na
TRINITY_DN149498_c0_g1	39.0958	2.02322	0	-22.5188	3.34291	-6.73629	1.62478e-11	3.32699e-08	Down	na
TRINITY_DN24600_c5_g1	41.0869	1.99765	0	-22.5945	3.34389	-6.75696	1.40917e-11	3.06038e-08	Down	na
TRINITY_DN30190_c6_g1	39.038	1.98388	0	-22.6181	3.32981	-6.79261	1.10123e-11	2.75711e-08	Down	na
TRINITY_DN8766_c15_g1	52.5112	1.96553	0	-22.6543	2.96039	-7.65245	1.9718e-14	1.8842e-10	Down	na
TRINITY_DN5389_c1_g3	31.4453	1.91676	0	-22.5726	2.97108	-7.59745	3.02027e-14	2.49758e-10	Down	na
TRINITY_DN3464_c19_g1	31.8745	1.9045	0	-22.4654	3.31607	-6.77471	1.24657e-11	2.8975e-08	Down	na
TRINITY_DN38850_c0_g2	36.4928	1.87394	0	-22.3998	3.33006	-6.72653	1.73753e-11	3.49136e-08	Down	na
TRINITY_DN24575_c3_g1	38.0504	1.86624	0	-22.42	3.32629	-6.74023	1.58137e-11	3.26923e-08	Down	na
TRINITY_DN81925_c1_g1	74.7595	1.84189	0	-22.2903	3.36539	-6.6234	3.51023e-11	4.99807e-08	Down	na
TRINITY_DN21504_c0_g1	41.1585	1.83377	0	-22.3671	2.93458	-7.6219	2.4996e-14	2.23926e-10	Down	na
TRINITY_DN16954_c0_g2	47.317	1.79797	0	-22.282	2.9357	-7.59002	3.19861e-14	2.59515e-10	Down	na
TRINITY_DN3084_c26_g1	44.4279	1.78369	0	-22.4391	2.95877	-7.58393	3.3525e-14	2.62109e-10	Down	na
TRINITY_DN5945_c10_g1	41.4008	1.77851	0	-22.2966	3.33447	-6.6867	2.28266e-11	4.03935e-08	Down	na
TRINITY_DN44770_c0_g2	31.6389	1.76493	0	-22.4734	2.92427	-7.68514	1.52832e-14	1.56474e-10	Down	na
TRINITY_DN30321_c0_g1	31.5935	1.73091	0	-22.4278	2.90831	-7.71161	1.2424e-14	1.4059e-10	Down	na
TRINITY_DN22055_c3_g3	31.575	1.69293	0	-22.3993	3.33264	-6.72117	1.80267e-11	3.53956e-08	Down	na
TRINITY_DN26471_c0_g2	47.1402	1.68941	0	-22.2754	3.33632	-6.67663	2.44493e-11	4.16491e-08	Down	na
TRINITY_DN20097_c5_g1	32.5047	1.64692	0	-22.1841	3.33055	-6.66078	2.72375e-11	4.45567e-08	Down	na
TRINITY_DN25428_c3_g1	36.0772	1.63072	0	-22.3057	3.34103	-6.6763	2.45047e-11	4.16491e-08	Down	na
TRINITY_DN21632_c2_g1	45.3038	1.62727	0	-22.1801	3.35125	-6.61846	3.6296e-11	5.03469e-08	Down	na
TRINITY_DN12926_c18_g1	45.2338	1.6135	0	-22.3958	2.93313	-7.63544	2.25042e-14	2.10369e-10	Down	na
TRINITY_DN5725_c5_g1	27.7333	1.57069	0	-22.3017	3.32699	-6.70327	2.03801e-11	3.82689e-08	Down	na
TRINITY_DN8374_c0_g2	49.1109	1.55791	0	-22.1063	3.34233	-6.61404	3.73975e-11	5.11512e-08	Down	na
TRINITY_DN20097_c6_g2	44.3539	1.55339	0	-22.1849	3.33995	-6.64228	3.08871e-11	4.70982e-08	Down	na
TRINITY_DN7467_c6_g1	41.786	1.52632	0	-22.1734	3.32898	-6.66071	2.72516e-11	4.45567e-08	Down	na
TRINITY_DN38743_c0_g1	26.8075	1.51875	0	-22.2328	3.29492	-6.7476	1.50311e-11	3.16203e-08	Down	na
TRINITY_DN116389_c6_g1	38.1782	1.51178	0	-21.5003	2.95528	-7.27521	3.45894e-13	1.65264e-09	Down	na
TRINITY_DN47125_c0_g2	34.4097	1.506	0	-22.2227	3.31646	-6.70075	2.07353e-11	3.84326e-08	Down	na
TRINITY_DN160191_c0_g1	30.2241	1.5011	0	-22.2126	3.32365	-6.6832	2.33779e-11	4.10314e-08	Down	na
TRINITY_DN327693_c0_g1	27.8717	1.49555	0	-22.3699	3.3239	-6.73003	1.69631e-11	3.4336e-08	Down	na
TRINITY_DN3084_c205_g1	24.1035	1.48381	0	-22.1251	3.31289	-6.67849	2.41418e-11	4.13592e-08	Down	na
TRINITY_DN27276_c3_g1	26.3614	1.43011	0	-22.2105	3.32548	-6.67888	2.40771e-11	4.13592e-08	Down	na
TRINITY_DN47230_c0_g1	22.125	1.42832	0	-22.2318	3.32843	-6.67936	2.39991e-11	4.13592e-08	Down	na
TRINITY_DN327_c2_g4	36.8408	1.42225	0	-21.6455	3.31327	-6.53296	6.44824e-11	7.57594e-08	Down	na
TRINITY_DN24342_c3_g1	28.1384	1.36621	0	-22.0202	3.31217	-6.64828	2.96544e-11	4.65727e-08	Down	na
TRINITY_DN90549_c7_g1	22.9873	1.34272	0	-22.0871	3.32142	-6.64988	2.93327e-11	4.65727e-08	Down	na
TRINITY_DN111848_c0_g2	18.7289	1.33809	0	-22.0225	3.3165	-6.64028	3.13083e-11	4.74043e-08	Down	na
TRINITY_DN40368_c1_g1	27.4729	1.33037	0	-22.0672	3.32493	-6.63687	3.20411e-11	4.80067e-08	Down	na
TRINITY_DN5586_c1_g3	27.1067	1.32974	0	-21.9289	3.31158	-6.62189	3.54629e-11	4.99979e-08	Down	na
TRINITY_DN23663_c0_g1	24.7324	1.32192	0	-22.0462	3.30777	-6.66497	2.64726e-11	4.37824e-08	Down	na
TRINITY_DN13576_c1_g1	18.3078	1.29902	0	-21.8414	3.32145	-6.57586	4.8373e-11	6.02921e-08	Down	na
TRINITY_DN9848_c1_g1	25.8235	1.29349	0	-21.8607	3.33484	-6.55522	5.55583e-11	6.71082e-08	Down	na
TRINITY_DN39497_c0_g2	24.5975	1.28583	0	-21.9705	3.30707	-6.64348	3.06362e-11	4.70982e-08	Down	na
TRINITY_DN19442_c16_g1	23.9015	1.28096	0	-22.0484	3.32326	-6.63457	3.2544e-11	4.84228e-08	Down	na
TRINITY_DN30717_c0_g1	25.9337	1.25936	0	-21.9151	3.3061	-6.6287	3.38662e-11	4.95806e-08	Down	na
TRINITY_DN97966_c0_g1	23.9465	1.25843	0	-21.9509	3.30713	-6.63746	3.19132e-11	4.79822e-08	Down	na
TRINITY_DN59536_c2_g1	47.6187	1.23651	0	-21.7335	2.93364	-7.40839	1.2784e-13	7.13148e-10	Down	na
TRINITY_DN4401_c10_g1	33.6455	1.22602	0	-21.6356	2.92509	-7.39656	1.39756e-13	7.32881e-10	Down	na
TRINITY_DN4367_c7_g1	23.6998	1.22163	0	-21.98	3.32826	-6.60404	4.00103e-11	5.29377e-08	Down	na
TRINITY_DN61863_c0_g1	26.0206	1.20776	0	-20.1502	2.95794	-6.81225	9.60813e-12	2.50398e-08	Down	na
TRINITY_DN2156_c1_g3	33.1108	1.20726	0	-21.8878	3.31215	-6.60833	3.88675e-11	5.19048e-08	Down	na
TRINITY_DN69018_c0_g1	25.4861	1.20628	0	-21.9829	3.32063	-6.62009	3.58989e-11	5.01195e-08	Down	na
TRINITY_DN210_c251_g1	25.2023	1.20349	0	-21.902	3.3193	-6.59836	4.15721e-11	5.41707e-08	Down	na
TRINITY_DN7147_c5_g1	26.4689	1.19699	0	-21.9616	3.31623	-6.62244	3.53306e-11	4.99807e-08	Down	na
TRINITY_DN5288_c1_g4	42.1771	1.18558	0	-21.7187	3.339	-6.50455	7.79257e-11	8.93565e-08	Down	na
TRINITY_DN4238_c2_g1	28.9682	1.181	0	-21.968	3.32761	-6.60171	4.06433e-11	5.34157e-08	Down	na
TRINITY_DN42922_c0_g1	22.1917	1.17034	0	-21.7545	3.33755	-6.5181	7.12036e-11	8.27517e-08	Down	na
TRINITY_DN4503_c5_g1	35.7531	1.17015	0	-21.939	3.32886	-6.59053	4.38267e-11	5.65902e-08	Down	na
TRINITY_DN75851_c5_g1	26.6945	1.14901	0	-21.8367	3.32004	-6.57723	4.79302e-11	5.99715e-08	Down	na
TRINITY_DN9459_c13_g1	33.8413	1.13852	0	-21.8185	3.33513	-6.54204	6.06872e-11	7.20884e-08	Down	na
TRINITY_DN23464_c0_g2	21.5219	1.12342	0	-21.0733	3.32827	-6.33162	2.42603e-10	2.42044e-07	Down	na
TRINITY_DN19416_c5_g1	36.3847	1.11825	0	-21.8704	2.91222	-7.50987	5.91868e-14	3.79863e-10	Down	na
TRINITY_DN6065_c6_g3	28.2349	1.11241	0	-21.8123	2.94743	-7.40044	1.35732e-13	7.31754e-10	Down	na
TRINITY_DN20785_c9_g1	27.2888	1.10954	0	-21.7652	3.32217	-6.5515	5.69635e-11	6.84212e-08	Down	na
TRINITY_DN11748_c3_g1	27.5425	1.10547	0	-21.7102	3.32307	-6.53318	6.43882e-11	7.57594e-08	Down	na
TRINITY_DN52871_c3_g1	27.8333	1.10312	0	-21.5773	3.32861	-6.48239	9.02809e-11	1.00574e-07	Down	na
TRINITY_DN9072_c1_g1	22.9516	1.1019	0	-21.7708	2.92182	-7.45113	9.25463e-14	5.47484e-10	Down	na
TRINITY_DN76123_c3_g1	29.9657	1.10162	0	-21.6734	3.31825	-6.53157	6.5084e-11	7.62578e-08	Down	na
TRINITY_DN43512_c0_g1	28.659	1.0953	0	-21.7696	2.96118	-7.35167	1.95751e-13	1.00208e-09	Down	na
TRINITY_DN37288_c5_g1	30.6598	1.05859	0	-21.7022	2.91179	-7.45322	9.109e-14	5.47484e-10	Down	na
TRINITY_DN68988_c4_g1	23.3551	1.04519	0	-21.7441	3.30995	-6.5693	5.05507e-11	6.21062e-08	Down	na
TRINITY_DN3458_c0_g4	26.7081	1.04496	0	-21.5919	3.31811	-6.5073	7.65145e-11	8.82087e-08	Down	na
TRINITY_DN16497_c2_g1	25.4717	1.02311	0	-21.7353	3.31952	-6.54772	5.84215e-11	6.97825e-08	Down	na
TRINITY_DN63156_c6_g1	24.1504	1.0198	0	-21.642	3.32006	-6.51855	7.09903e-11	8.27274e-08	Down	na
TRINITY_DN30259_c5_g1	20.3723	0.985093	0	-21.5541	3.31691	-6.49824	8.12635e-11	9.22004e-08	Down	na
TRINITY_DN3084_c297_g1	20.097	0.978604	0	-21.5472	3.32085	-6.48845	8.67233e-11	9.76223e-08	Down	na
TRINITY_DN11920_c5_g1	27.263	0.977371	0	-21.5326	3.3221	-6.48162	9.07447e-11	1.00829e-07	Down	na
TRINITY_DN22480_c0_g3	26.9151	0.974261	0	-21.6881	2.92621	-7.41166	1.24726e-13	7.05698e-10	Down	na
TRINITY_DN5212_c3_g2	24.5963	0.966389	0	-21.2506	3.3233	-6.39442	1.61162e-10	1.67798e-07	Down	na
TRINITY_DN48342_c2_g1	19.6012	0.948534	0	-21.507	3.31283	-6.49205	8.46761e-11	9.5568e-08	Down	na
TRINITY_DN25562_c3_g1	20.7528	0.921409	0	-21.6135	3.32418	-6.5019	7.93099e-11	9.0222e-08	Down	na
TRINITY_DN46615_c0_g2	22.7207	0.915954	0	-21.4859	3.32314	-6.46554	1.0094e-10	1.10692e-07	Down	na
TRINITY_DN17068_c1_g2	20.9117	0.908556	0	-21.4693	3.3177	-6.47115	9.72607e-11	1.07514e-07	Down	na
TRINITY_DN25169_c0_g3	23.1968	0.889778	0	-20.9546	3.33008	-6.29252	3.12353e-10	2.97155e-07	Down	na
TRINITY_DN9474_c0_g2	23.1197	0.879347	0	-20.85	3.32318	-6.2741	3.51667e-10	3.32351e-07	Down	na
TRINITY_DN23681_c3_g1	21.3358	0.867397	0	-21.406	3.31337	-6.46048	1.04371e-10	1.13049e-07	Down	na
TRINITY_DN40571_c0_g1	23.8808	0.845052	0	-20.5037	2.96166	-6.92303	4.42088e-12	1.42933e-08	Down	na
TRINITY_DN17980_c2_g1	20.0285	0.830834	0	-21.327	3.3292	-6.40603	1.49357e-10	1.57413e-07	Down	na
TRINITY_DN17816_c3_g2	26.5596	0.814594	0	-20.3887	3.32389	-6.13401	8.56928e-10	7.66083e-07	Down	na
TRINITY_DN337000_c0_g1	21.8706	0.798024	0	-20.8109	3.3263	-6.25646	3.93819e-10	3.71372e-07	Down	na
TRINITY_DN87541_c0_g2	18.6041	0.780625	0	-21.2358	3.32069	-6.39499	1.6056e-10	1.67578e-07	Down	na
TRINITY_DN25878_c2_g1	20.2819	0.775884	0	-21.2503	3.3331	-6.37553	1.82327e-10	1.88014e-07	Down	na
TRINITY_DN1241_c26_g1	24.2784	0.77259	0	-21.2091	3.31934	-6.38953	1.66395e-10	1.72829e-07	Down	na
TRINITY_DN28610_c0_g1	23.2478	0.763434	0	-21.31	3.32759	-6.40404	1.51319e-10	1.59092e-07	Down	na
TRINITY_DN14710_c10_g1	21.3538	0.727073	0	-21.1439	3.31882	-6.37091	1.87914e-10	1.91935e-07	Down	na
TRINITY_DN42307_c0_g1	28.0374	0.719851	0	-21.0044	3.32434	-6.31838	2.64315e-10	2.58313e-07	Down	na
TRINITY_DN14869_c1_g3	23.0776	0.709204	0	-21.1858	3.32853	-6.36491	1.95403e-10	1.9864e-07	Down	na
TRINITY_DN47609_c6_g1	22.7324	0.709137	0	-21.0211	3.32154	-6.32872	2.47203e-10	2.44929e-07	Down	na
TRINITY_DN40789_c0_g2	18.5916	0.704765	0	-20.9166	3.32328	-6.29395	3.09488e-10	2.95083e-07	Down	na
TRINITY_DN299641_c0_g1	18.9126	0.687861	0	-21.1314	3.31938	-6.36607	1.9393e-10	1.9761e-07	Down	na
TRINITY_DN12446_c0_g1	20.7193	0.685913	0	-21.0751	3.33543	-6.31855	2.6403e-10	2.58313e-07	Down	na
TRINITY_DN10401_c6_g3	19.1196	0.68368	0	-20.8869	3.32819	-6.27577	3.47913e-10	3.29527e-07	Down	na
TRINITY_DN13684_c2_g2	24.5006	0.680621	0	-20.9103	3.31587	-6.30613	2.86101e-10	2.76463e-07	Down	na
TRINITY_DN27940_c1_g1	17.5781	0.677818	0	-21.0607	3.33735	-6.3106	2.7795e-10	2.69799e-07	Down	na
TRINITY_DN12824_c0_g2	17.4671	0.671391	0	-21.0741	3.33749	-6.31435	2.71301e-10	2.64539e-07	Down	na
TRINITY_DN12848_c3_g1	23.0677	0.666848	0	-21.0251	3.32204	-6.32898	2.46785e-10	2.44929e-07	Down	na
TRINITY_DN24657_c3_g1	23.4005	0.666848	0	-20.9905	3.32191	-6.31882	2.63572e-10	2.58313e-07	Down	na
TRINITY_DN3412_c3_g2	33.9263	0.663411	0	-21.0272	3.33491	-6.30519	2.87846e-10	2.76904e-07	Down	na
TRINITY_DN7333_c3_g1	19.09	0.660114	0	-20.7328	3.32507	-6.23531	4.50891e-10	4.16961e-07	Down	na
TRINITY_DN55570_c0_g1	17.4222	0.623729	0	-20.918	3.33209	-6.27772	3.43574e-10	3.26135e-07	Down	na
TRINITY_DN9437_c0_g1	19.3783	0.616209	0	-20.9034	3.32114	-6.29403	3.09338e-10	2.95083e-07	Down	na
TRINITY_DN147853_c0_g1	17.2979	0.61159	0	-20.8286	3.36568	-6.18853	6.07274e-10	5.49753e-07	Down	na
TRINITY_DN28474_c5_g1	16.0398	0.60135	0	-20.8086	3.33087	-6.2472	4.17879e-10	3.90634e-07	Down	na
TRINITY_DN27723_c0_g2	26.5058	0.589533	0	-20.8576	3.33472	-6.25468	3.98337e-10	3.7481e-07	Down	na
TRINITY_DN41153_c0_g2	16.3269	0.584055	0	-20.86	3.33575	-6.25348	4.01417e-10	3.76883e-07	Down	na
TRINITY_DN21466_c0_g1	16.3971	0.576736	0	-20.8298	3.3346	-6.24656	4.196e-10	3.91391e-07	Down	na
TRINITY_DN58618_c1_g1	15.9849	0.573627	0	-20.8156	3.33687	-6.23808	4.42974e-10	4.11409e-07	Down	na
TRINITY_DN51823_c1_g1	23.554	0.572701	0	-19.5653	3.33012	-5.87527	4.22153e-09	3.71225e-06	Down	na
TRINITY_DN56827_c2_g1	20.787	0.560233	0	-20.6289	3.3353	-6.18504	6.20881e-10	5.58543e-07	Down	na
TRINITY_DN86528_c0_g1	18.4328	0.548255	0	-20.7294	3.33143	-6.22238	4.89654e-10	4.48945e-07	Down	na
TRINITY_DN31598_c0_g2	16.3351	0.542786	0	-20.7672	3.33485	-6.22733	4.74442e-10	4.37798e-07	Down	na
TRINITY_DN67600_c6_g1	18.2008	0.52664	0	-20.719	3.32924	-6.22333	4.86714e-10	4.47203e-07	Down	na
TRINITY_DN27668_c6_g1	26.2763	0.522027	0	-20.0708	3.31431	-6.0558	1.39718e-09	1.24389e-06	Down	na
TRINITY_DN41972_c0_g3	14.9015	0.518225	0	-20.6484	3.34581	-6.17144	6.76726e-10	6.06245e-07	Down	na
TRINITY_DN6877_c17_g1	20.752	0.513042	0	-20.6579	3.32461	-6.21364	5.17702e-10	4.73651e-07	Down	na
TRINITY_DN261_c25_g1	17.6518	0.510708	0	-20.6404	3.32778	-6.20247	5.55842e-10	5.05321e-07	Down	na
TRINITY_DN28202_c1_g1	18.2941	0.493073	0	-20.5859	3.32755	-6.1865	6.15149e-10	5.55712e-07	Down	na
TRINITY_DN30035_c0_g1	16.7554	0.471257	0	-20.6442	3.33845	-6.18379	6.2581e-10	5.61802e-07	Down	na
TRINITY_DN9713_c3_g2	19.4354	0.376832	0	-19.7219	3.32576	-5.93005	3.0285e-09	2.67958e-06	Down	na
TRINITY_DN18967_c3_g1	13.4217	0.301495	0	-19.8448	3.35439	-5.91605	3.29758e-09	2.90571e-06	Down	na
TRINITY_DN9176_c4_g1	19.4486	0.173689	0	-19.0602	3.32338	-5.73518	9.74089e-09	8.54829e-06	Down	na
