# Supplementary material for: Primary Root Excision Induces ERF071, Which Mediates the Development of Lateral Roots in Makapuno Coconut (Cocos nucifera)
Source: Plants (Basel). 2022 Dec 26;12(1):105. doi: 10.3390/plants12010105 (PMC9823405; doi:10.3390/plants12010105)
Supplement: Supplementary file 1 [file plants-12-00105-s001.zip › Table S2 - 20 selected genes.xlsx]

## Sheet: Sheet1
Table S2 The 20 most highly expressed DE genes. The expression in TPM (transcript per million) for intact root and excised root and the statistics from DEseq2 analysis are provided.
Transcript contigs	Annotation	TPM (Intact root)	TPM (Excised root)	baseMean	log2FC(excised/intact)	lfcSE	stat	pvalue	padj	Up/Down regulated in excised roots
TRINITY_DN3875_c0_g1	na	0.08489	79.9438	1099.45	10.2034	2.29529	4.44535	8.77478e-06	0.00741302	Up
TRINITY_DN32230_c0_g2	Ethylene-responsive transcription factor ERF071	0.13145	76.2432	1132.94	9.46888	2.0724	4.56905	4.89934e-06	0.00418838	Up
TRINITY_DN31721_c0_g1	na	0	60.6894	739.515	27.6369	3.3598	8.22576	1.93953e-16	1.04252e-11	Up
TRINITY_DN3085_c11_g1	na	0	29.0311	494.748	26.7771	2.84796	9.40218	5.34436e-21	7.66039e-16	Up
TRINITY_DN198468_c0_g1	na	0	28.3253	419.903	37.7895	3.27587	11.5357	8.71476e-31	3.74742e-25	Up
TRINITY_DN303502_c0_g1	Uncharacterized protein	0	25.326	374.057	26.9979	2.72482	9.90816	3.83665e-23	8.24895e-18	Up
TRINITY_DN20842_c1_g1	na	0	23.2419	392.762	26.496	3.47833	7.61746	2.58706e-14	2.27032e-10	Up
TRINITY_DN4769_c0_g1	Uncharacterized protein	0	20.4695	304.822	12.3012	2.6327	4.67246	2.97608e-06	0.00255948	Up
TRINITY_DN11700_c0_g1	na	0	15.717	349.714	11.7029	2.09673	5.5815	2.3846e-08	2.08414e-05	Up
TRINITY_DN1837_c9_g2	na	0	15.7125	282.496	25.9301	3.46532	7.48276	7.27778e-14	4.53551e-10	Up
TRINITY_DN7047_c9_g1	na	0	14.8854	262.979	25.8223	3.45489	7.47412	7.77198e-14	4.77431e-10	Up
TRINITY_DN23629_c5_g1	na	0	13.0113	228.51	25.6075	2.79414	9.16473	4.96691e-20	5.33953e-15	Up
TRINITY_DN6442_c15_g1	na	0	10.922	209.114	25.403	3.43717	7.39067	1.46089e-13	7.56859e-10	Up
TRINITY_DN24621_c0_g1	na	0	10.2714	194.061	25.1655	3.39761	7.40682	1.29359e-13	7.13148e-10	Up
TRINITY_DN55052_c0_g1	Pyruvate, phosphate dikinase, chloroplastic	0	9.36687	194.107	24.763	3.42032	7.23997	4.48771e-13	2.09756e-09	Up
TRINITY_DN24048_c0_g1	na	19.0348	0	264.698	-25.6506	3.05638	-8.39247	4.76036e-17	3.41165e-12	Down
TRINITY_DN56215_c0_g1	na	18.2202	0	329.052	-25.3393	3.47617	-7.28942	3.11282e-13	1.52106e-09	Down
TRINITY_DN20693_c0_g1	Two-component response regulator ARR17	13.3345	0	233.051	-11.2732	2.13116	-5.28971	1.22509e-07	0.000106855	Down
TRINITY_DN14428_c0_g2	na	12.6305	0	150.043	-11.2311	2.5239	-4.44992	8.59009e-06	0.00727127	Down
TRINITY_DN213854_c0_g1	Uncharacterized acetyltransferase	9.25064	0	198.387	-10.7081	2.27745	-4.70181	2.57871e-06	0.00223562	Down
